# Supplementary material for: Full-length cDNA sequences from Rhesus monkey placenta tissue: analysis and utility for comparative mapping
Source: BMC Genomics. 2010 Jul 12;11:427. doi: 10.1186/1471-2164-11-427 (PMC2996955; doi:10.1186/1471-2164-11-427)
Supplement: Additional file 1 — Rhesus monkey placenta cDNA sequences mapping with human RefSeq mRNA transcripts. [file 1471-2164-11-427-S1.XLSX]

## Sheet: Additional file 1
	Additional file 1. Rhesus monkey placenta cDNA sequences mapping with human RefSeq mRNA transcripts.
	Acession Number	Size	Sequence Identity	Mapping Region	Gene Name
	CK229922	610	93	CDS_3UTR	GH1
	CK229923	825	99	5UTR_CDS_3UTR	RPS4X
	CK229928	847	97	5UTR_CDS	RPL5
	CK229929	811	95	3UTR	KIAA0907
	CK229930	347	94	CDS_3UTR	GH1
	CK229932	1210	96	CDS_3UTR	FAM120A
	CK229934	841	98	CDS_3UTR	CD36
	CK229935	842	95	all_CDS	NCOA4
	CK229937	474	92	CDS_3UTR	CSH1
	CK229938	830	98	CDS_3UTR	RPL23A
	CK229939	861	94	5UTR_CDS	IL13RA2
	CK229942	995	95	5UTR_CDS	SAT1
	CK229943	844	94	5UTR_CDS_3UTR	INSL4
	CK229945	968	94	5UTR_CDS_3UTR	INSL4
	CK229946	822	87	CDS_3UTR	PSG5
	CK229949	837	91	3UTR	FBXO28
	CK229950	386	93	CDS_3UTR	CSH1
	CK229952	309	93	CDS_3UTR	GH1
	CK229953	1177	89	5UTR_CDS	PSG8
	CK229954	481	98	CDS_3UTR	RPS27A
	CK229959	844	91	CDS_3UTR	GH1
	CK229961	844	98	5UTR_CDS	EEF1A1
	CK229962	833	92	3UTR	PAPPA
	CK229968	895	96	5UTR_CDS_3UTR	HBB
	CK229969	690	91	CDS_3UTR	GH1
	CK229970	824	91	CDS_3UTR	GH1
	CK229971	837	88	CDS_3UTR	PSG5
	CK229974	837	92	5UTR_CDS_3UTR	B2M
	CK229976	809	90	CDS_3UTR	EZR
	CK229977	835	93	CDS_3UTR	GH1
	CK229978	494	92	CDS_3UTR	GH1
	CK229979	804	97	CDS_3UTR	BASP1
	CK229980	692	91	CDS_3UTR	GH1
	CK229981	847	87	all_CDS	PSG2
	CK229983	831	97	5UTR_CDS	RPLP0
	CK229984	563	92	CDS_3UTR	CSH1
	CK229986	826	98	all_CDS	CALD1
	CK229987	843	91	CDS_3UTR	GH1
	CK229988	865	97	5UTR_CDS_3UTR	TPT1
	CK229989	808	88	all_CDS	PSG2
	CK229990	822	98	CDS_3UTR	GLRX3
	CK229991	816	87	5UTR_CDS	PSG2
	CK229992	814	99	CDS_3UTR	RPS3A
	CK229993	813	96	Non_Structure	TTTY22
	CK229994	816	96	5UTR_CDS_3UTR	RPL18A
	CK229995	834	88	CDS_3UTR	PSG5
	CK229998	836	94	3UTR	LEPR
	CK229999	866	94	3UTR	ZNF268
	CK230000	458	96	CDS_3UTR	RPS8
	CK230001	845	84	3UTR	NEK7
	CK230002	571	97	CDS_3UTR	SSR4
	CK230004	816	97	all_CDS	IL13RA2
	CK230005	810	96	CDS_3UTR	FAM18B
	CK230006	800	96	3UTR	SERPINE2
	CK230007	820	95	5UTR_CDS	CD36
	CK230008	824	98	CDS_3UTR	TMED7
	CK230009	845	97	CDS_3UTR	RPLP0
	CK230010	837	93	CDS_3UTR	GH1
	CK230013	838	93	3UTR	IL13RA2
	CK230014	826	87	all_CDS	PSG2
	CK230015	825	98	all_CDS	EEF1A1
	CK230016	834	85	all_CDS	PSG11
	CK230017	817	88	5UTR_CDS	PSG2
	CK230019	828	97	all_CDS	ANXA2
	CK230022	1075	86	CDS_3UTR	PSG11
	CK230023	536	97	5UTR_CDS_3UTR	RPL21
	CK230024	1017	91	CDS_3UTR	GH1
	CK230025	1139	97	CDS_3UTR	SERPINE2
	CK230026	992	95	CDS_3UTR	SRP54
	CK230027	1325	85	CDS_3UTR	SERINC1
	CK230029	1341	94	CDS_3UTR	RNASE4
	CK230030	1268	91	all_CDS	TRIP12
	CK230031	1056	97	5UTR_CDS	RPL4
	CK230032	1070	96	CDS_3UTR	GNL2
	CK230033	231	97	3UTR	ABCA13
	CK230034	1194	97	5UTR_CDS_3UTR	RPS7
	CK230035	1092	97	3UTR	BCL2
	CK230037	1014	85	CDS_3UTR	PSG5
	CK230038	1011	85	all_CDS	PSG11
	CK230039	1278	89	3UTR	ZBTB33
	CK230040	1069	95	5UTR_CDS_3UTR	HOPX
	CK230042	448	95	5UTR_CDS_3UTR	S100P
	CK230043	407	93	CDS_3UTR	GH1
	CK230044	1006	89	5UTR_CDS_3UTR	CSH2
	CK230046	1059	92	3UTR	RAD21
	CK230047	1021	92	CDS_3UTR	CSH1
	CK230050	536	92	CDS_3UTR	CSH1
	CK230054	1049	88	5UTR_CDS	PSG2
	CK230057	1064	87	all_CDS	PSG2
	CK230058	1460	88	all_CDS	PSG11
	CK230059	1077	96	5UTR_CDS_3UTR	SAT1
	CK230061	1055	92	all_CDS	PITRM1
	CK230062	1044	90	5UTR_CDS	PSG8
	CK230063	996	97	5UTR	TMEM220
	CK230064	1150	91	CDS_3UTR	GH1
	CK230065	1055	96	CDS_3UTR	MRPS24
	CK230066	1146	93	3UTR	NEDD1
	CK230068	433	93	CDS_3UTR	CSH1
	CK230069	477	97	3UTR	HNRNPAB
	CK230070	1024	94	5UTR_CDS_3UTR	FTL
	CK230071	1124	96	5UTR_CDS_3UTR	SAT1
	CK230073	1432	98	CDS_3UTR	ITM2B
	CK230074	1033	87	all_CDS	PSG11
	CK230075	1231	100	3UTR	GCET2
	CK230076	1856	92	CDS_3UTR	GH1
	CK230077	1112	95	5UTR_CDS	IL13RA2
	CK230078	1213	90	CDS_3UTR	CSH1
	CK230079	1356	98	all_CDS	EEF1A1
	CK230080	1417	93	3UTR	AP3M1
	CK230081	1255	88	3UTR	PSG5
	CK230082	1051	88	5UTR_CDS	PSG2
	CK230083	1042	92	CDS_3UTR	CSH1
	CK230085	1032	97	CDS_3UTR	SEP15
	CK230086	744	96	3UTR	FAR2
	CK230087	671	97	CDS_3UTR	CLIC1
	CK230088	1038	97	CDS_3UTR	RAB1A
	CK230090	614	92	CDS_3UTR	CSH1
	CK230091	1327	94	all_CDS	EEF1A1
	CK230092	1133	92	CDS_3UTR	GH1
	CK230096	1044	91	CDS_3UTR	GH1
	CK230098	492	92	CDS_3UTR	GH1
	CK230099	1025	99	CDS_3UTR	PCSK5
	CK230100	1042	84	3UTR	GLRX3
	CK230101	1099	97	CDS_3UTR	RPS17
	CK230102	1107	94	5UTR_CDS_3UTR	S100A11
	CK230103	1002	98	all_CDS	ERP44
	CK230104	1046	95	CDS_3UTR	PTK2
	CK230105	1027	94	3UTR	PAPPA
	CK230106	1050	91	CDS_3UTR	GH1
	CK230107	1045	90	5UTR_CDS_3UTR	CSH1
	CK230108	1085	81	CDS_3UTR	TFPI2
	CK230109	1045	92	CDS_3UTR	CSH1
	CK230110	1006	97	all_CDS	PSMD6
	CK230111	1066	91	3UTR	KIAA0907
	CK230112	1040	84	all_CDS	PSG11
	CK230115	1049	84	CDS_3UTR	PSG2
	CK230116	1050	93	CDS_3UTR	GH1
	CK230117	1014	96	5UTR_CDS_3UTR	TPT1
	CK230118	1037	94	5UTR_CDS_3UTR	INSL4
	CK230119	1100	94	CDS_3UTR	SERPINE2
	CK230120	1022	85	CDS_3UTR	PSG11
	CK230122	586	92	CDS_3UTR	CSH1
	CK230123	1203	95	3UTR	SLC38A2
	CK230125	1024	91	5UTR_CDS_3UTR	GH1
	CK230127	1084	98	CDS_3UTR	RPS3
	CK230128	433	96	3UTR	ITGB5
	CK230129	1031	92	3UTR	TP53INP1
	CK230130	1043	94	CDS_3UTR	C6orf64
	CK230131	1061	87	5UTR_CDS	PSG2
	CK230132	1062	89	all_CDS	PSG2
	CK230133	1028	92	3UTR	HPGD
	CK230135	1064	87	CDS_3UTR	PSG5
	CK230137	1129	95	5UTR_CDS_3UTR	S100A11
	CK230138	1038	96	3UTR	SAT1
	CK230139	1128	91	all_CDS	CD55
	CK230140	1073	92	CDS_3UTR	CSH1
	CK230141	580	93	CDS_3UTR	GH1
	CK230142	1043	93	CDS_3UTR	GH1
	CK230143	1045	95	CDS_3UTR	RNF13
	CK230144	1060	96	CDS_3UTR	LAPTM4A
	CK230146	562	92	CDS_3UTR	CSH1
	CK230147	1067	88	5UTR_CDS	PSG2
	CK230148	1051	98	5UTR_CDS_3UTR	UBA52
	CK230149	1012	95	CDS_3UTR	SCOC
	CK230150	1041	93	CDS_3UTR	TFPI2
	CK230152	555	99	5UTR_CDS_3UTR	RPL24
	CK230153	1060	94	3UTR	TGFBR1
	CK230155	1022	98	CDS_3UTR	ITM2B
	CK230156	529	91	CDS_3UTR	GH1
	CK230157	1041	91	CDS_3UTR	GH1
	CK230160	999	90	3UTR	ASF1B
	CK230162	1071	92	3UTR	CSF2RB
	CK230164	1028	88	CDS_3UTR	PSG5
	CK230165	1022	93	CDS_3UTR	IGFBP1
	CK230167	1018	94	5UTR_CDS_3UTR	INSL4
	CK230168	1011	100	3UTR	SMAD2
	CK230169	1081	97	CDS_3UTR	SERPINE2
	CK230170	1091	97	3UTR	FADS1
	CK230171	1053	94	3UTR	ACTR2
	CK230172	994	96	CDS_3UTR	CAST
	CK230174	1070	98	CDS_3UTR	GRB2
	CK230175	434	92	CDS_3UTR	CSH1
	CK230176	1051	96	5UTR_CDS_3UTR	RPS24
	CK230177	1037	94	3UTR	NUFIP2
	CK230178	1040	88	all_CDS	PSG2
	CK230180	700	91	CDS_3UTR	GH1
	CK230182	1008	91	CDS_3UTR	CSH1
	CK230183	1063	91	3UTR	HPGD
	CK230184	1022	97	all_CDS	ANXA2
	CK230185	1007	93	CDS_3UTR	GH1
	CK230186	1331	84	3UTR	TFPI2
	CK230187	1024	94	5UTR_CDS_3UTR	S100A11
	CK230189	1237	100	3UTR	RAD51AP2
	CK230190	573	92	CDS_3UTR	CSH1
	CK230191	1017	97	5UTR_CDS	RPL4
	CK230192	986	90	CDS_3UTR	CSH1
	CK230193	1096	89	5UTR_CDS	PSG2
	CK230194	1046	86	5UTR_CDS	PSG2
	CK230195	1070	92	CDS_3UTR	FCGR2B
	CK230197	1017	94	5UTR_CDS_3UTR	INSL4
	CK230198	991	86	5UTR_CDS	PSG8
	CK230199	487	90	3UTR	MCL1
	CK230201	1020	91	CDS_3UTR	GH1
	CK230202	1049	88	all_CDS	PSG2
	CK230203	1150	87	all_CDS	PSG11
	CK230206	590	91	CDS_3UTR	GH1
	CK230207	1030	89	5UTR_CDS	PSG2
	CK230208	1016	96	CDS_3UTR	C20orf24
	CK230209	547	92	CDS_3UTR	CSH1
	CK230210	1036	87	all_CDS	PSG2
	CK230211	755	93	CDS_3UTR	IL13RA2
	CK230212	1043	98	all_CDS	CCDC90B
	CK230213	1058	94	all_CDS	CSE1L
	CK230214	1021	99	5UTR_CDS	SARNP
	CK230215	1119	91	3UTR	HPGD
	CK230216	733	91	3UTR	GH1
	CK230217	592	92	CDS_3UTR	GH1
	CK230218	1024	92	CDS_3UTR	MEST
	CK230219	1022	88	CDS_3UTR	PSG5
	CK230220	993	91	CDS_3UTR	GH1
	CK230222	1016	92	CDS_3UTR	CSH1
	CK230223	1052	93	CDS_3UTR	GH1
	CK230224	1074	92	3UTR	THUMPD1
	CK230226	1035	94	3UTR	RAD23B
	CK230227	1055	93	CDS_3UTR	GH1
	CK230228	1031	90	3UTR	AIM1
	CK230229	1097	94	3UTR	FGF1
	CK230230	511	92	CDS_3UTR	CSH1
	CK230231	1099	91	CDS_3UTR	GH1
	CK230234	1303	91	CDS_3UTR	GH1
	CK230235	1161	89	3UTR	SLC1A3
	CK230236	1059	91	CDS_3UTR	GH1
	CK230237	1079	99	5UTR_CDS_3UTR	NGFRAP1
	CK230238	1071	85	CDS_3UTR	PSG2
	CK230239	1088	94	3UTR	RAD23B
	CK230240	1387	93	3UTR	SPR
	CK230241	1102	96	CDS_3UTR	SEMA6D
	CK230242	530	92	CDS_3UTR	CSH1
	CK230247	1004	92	CDS_3UTR	GH1
	CK230249	1120	94	CDS_3UTR	DCLRE1A
	CK230250	459	92	CDS_3UTR	CSH1
	CK230252	1045	95	CDS_3UTR	RPL7A
	CK230253	1058	87	all_CDS	PSG2
	CK230254	1059	92	3UTR	MKRN1
	CK230255	1057	94	CDS_3UTR	ARF4
	CK230256	1060	96	all_CDS	IL13RA2
	CK230257	1059	84	CDS_3UTR	PSG11
	CK230259	1241	86	all_CDS	PSG11
	CK230260	1046	93	3UTR	RHOBTB3
	CK230261	1046	96	all_CDS	RPL7A
	CK230263	1032	94	all_CDS	KDELR2
	CK230264	1237	98	all_CDS	RASA1
	CK230265	1041	87	all_CDS	PSG2
	CK230266	1058	88	all_CDS	PSG2
	CK230267	1406	90	3UTR	C10orf46
	CK230268	1046	95	all_CDS	IL13RA2
	CK230269	1065	85	CDS_3UTR	PSG5
	CK230270	1039	92	3UTR	CD164
	CK230271	1014	97	all_CDS	RPL4
	CK230272	1397	93	3UTR	PRTG
	CK230275	1047	97	3UTR	RAP1A
	CK230276	1025	98	5UTR_CDS_3UTR	SKP1
	CK230277	965	79	all_CDS	PTPLAD1
	CK230278	1047	89	Non_Structure	LOC646214
	CK230279	1042	86	CDS_3UTR	PSG5
	CK230280	1034	86	all_CDS	PSG11
	CK230281	1054	88	5UTR_CDS	PSG2
	CK230283	1050	91	CDS_3UTR	CSH1
	CK230284	1464	94	CDS_3UTR	SUSD1
	CK230287	935	96	CDS_3UTR	SERPINE2
	CK230288	1054	94	CDS_3UTR	SPARC
	CK230289	1087	94	3UTR	SLC22A5
	CK230290	1007	96	CDS_3UTR	RPLP0
	CK230291	1012	95	CDS_3UTR	HOPX
	CK230293	1036	95	3UTR	NCSTN
	CK230295	1035	87	all_CDS	PSG2
	CK230296	399	84	3UTR	PSG5
	CK230302	1037	92	CDS_3UTR	GH1
	CK230303	1038	91	CDS_3UTR	GH1
	CK230305	1057	100	Non_Structure	RN18S1
	CK230306	1366	93	CDS_3UTR	MED21
	CK230307	1092	94	3UTR	SERPINE2
	CK230308	1084	95	3UTR	KLF2
	CK230312	1042	95	3UTR	C3orf10
	CK230313	1034	84	all_CDS	PSG2
	CK230314	1365	96	all_CDS	EEF1A1
	CK230315	1037	93	all_CDS	PSG8
	CK230316	1061	97	3UTR	EEF1A1
	CK230317	1633	94	all_CDS	ALKBH8
	CK230319	1087	91	CDS_3UTR	GH1
	CK230320	306	94	3UTR	CREBL2
	CK230321	1047	98	5UTR_CDS_3UTR	SAT1
	CK230322	1053	88	all_CDS	PSG2
	CK230323	1056	98	3UTR	CCDC53
	CK230325	978	95	5UTR_CDS_3UTR	CDO1
	CK230328	521	92	CDS_3UTR	CSH1
	CK230329	1141	86	5UTR_CDS	PSG2
	CK230331	1015	88	all_CDS	PSG2
	CK230332	1281	97	all_CDS	EEF1A1
	CK230333	987	94	5UTR_CDS_3UTR	INSL4
	CK230334	1016	97	CDS_3UTR	FTH1
	CK230335	1134	91	3UTR	AFF1
	CK230338	1100	94	3UTR	TBC1D1
	CK230339	1082	97	3UTR	SDK2
	CK230340	1248	95	3UTR	WNT5A
	CK230342	1027	98	all_CDS	DARS
	CK230345	1027	92	3UTR	FSTL1
	CK230346	1150	88	all_CDS	PSG2
	CK230347	993	96	5UTR_CDS	IL13RA2
	CK230349	1041	86	all_CDS	PSG2
	CK230350	1584	84	all_CDS	PSG5
	CK230351	1028	92	3UTR	INSIG2
	CK230354	1031	86	all_CDS	PSG11
	CK230355	1115	94	3UTR	SAT1
	CK230356	1055	92	3UTR	PAPPA
	CK230358	1028	86	CDS_3UTR	PSG5
	CK230359	1437	95	CDS_3UTR	RCN2
	CK230360	1022	85	CDS_3UTR	PSG2
	CK230361	195	90	all_CDS	PSG8
	CK230362	1039	91	CDS_3UTR	GH1
	CK230363	1444	95	CDS_3UTR	YIPF6
	CK230364	1033	99	CDS_3UTR	RPL11
	CK230365	1068	94	3UTR	IGFBP3
	CK230366	1564	93	CDS_3UTR	GH1
	CK230367	1409	91	all_CDS	GH1
	CK230368	1029	95	all_CDS	IL13RA2
	CK230369	1484	83	all_CDS	PSG11
	CK230370	413	85	CDS_3UTR	PSG3
	CK230371	956	94	3UTR	CX3CL1
	CK230372	1036	84	CDS_3UTR	PSG11
	CK230373	1314	90	CDS_3UTR	GH1
	CK230374	1141	91	CDS_3UTR	CSH1
	CK230375	1160	84	CDS_3UTR	PSG11
	CK230377	1440	93	CDS_3UTR	SLC39A8
	CK230378	1047	87	all_CDS	PSG2
	CK230379	1052	93	3UTR	HN1L
	CK230380	1061	97	CDS_3UTR	UBE2A
	CK230382	1006	93	3UTR	VGLL3
	CK230383	1089	94	5UTR_CDS_3UTR	INSL4
	CK230384	630	91	CDS_3UTR	GH1
	CK230386	1525	93	3UTR	SLC39A8
	CK230387	1051	97	all_CDS	PARP8
	CK230388	1310	96	3UTR	PRKAA1
	CK230389	709	85	CDS_3UTR	PSG5
	CK230390	1357	97	all_CDS	TMEM59
	CK230393	1040	96	CDS_3UTR	RPL19
	CK230394	1253	91	CDS_3UTR	FCGR2B
	CK230395	1082	93	3UTR	PAPPA
	CK230396	1381	96	5UTR_CDS	C16orf80
	CK230397	966	87	all_CDS	PSG3
	CK230398	1451	96	CDS_3UTR	GNB2L1
	CK230399	1450	89	3UTR	SNX1
	CK230400	1155	94	3UTR	TGFBR2
	CK230401	1416	93	5UTR_CDS	SPOP
	CK230404	800	98	all_CDS	RPL6
	CK230405	956	94	Non_Structure	POT1
	CK230406	1167	95	CDS_3UTR	HSP90AA1
	CK230408	1375	89	CDS_3UTR	PSG3
	CK230409	1325	95	3UTR	GLRX
	CK230410	1053	96	CDS_3UTR	ITM2B
	CK230411	904	93	CDS_3UTR	GH1
	CK230412	1350	88	all_CDS	PSG2
	CK230413	1604	91	CDS_3UTR	GH1
	CK230414	1002	85	CDS_3UTR	PSG11
	CK230415	1148	88	all_CDS	PSG2
	CK230416	1118	85	CDS_3UTR	PSG11
	CK230417	1379	98	Non_Structure	GNAS
	CK230418	1058	98	all_CDS	ARHGEF3
	CK230419	1368	91	CDS_3UTR	INSIG1
	CK230420	1522	100	3UTR	ECT2L
	CK230422	1471	92	CDS_3UTR	GH1
	CK230424	1129	98	5UTR_CDS_3UTR	FAM96A
	CK230426	1120	98	CDS_3UTR	PSME1
	CK230427	1563	99	all_CDS	RPS4X
	CK230428	1077	95	CDS_3UTR	ENDOU
	CK230431	582	92	CDS_3UTR	CSH1
	CK230432	1131	98	3UTR	PPP2CA
	CK230435	1035	92	3UTR	HPGD
	CK230436	1096	91	CDS_3UTR	GH1
	CK230437	1046	93	CDS_3UTR	GH1
	CK230438	1008	98	CDS_3UTR	NPM1
	CK230440	1059	89	all_CDS	PSG2
	CK230441	1125	88	5UTR_CDS	PSG8
	CK230443	1477	87	CDS_3UTR	PSG5
	CK230444	1050	95	3UTR	CDC27
	CK230445	1099	93	CDS_3UTR	GH1
	CK230446	1103	92	CDS_3UTR	SDCBP
	CK230447	1093	88	5UTR_CDS	PSG2
	CK230448	1099	89	all_CDS	SP100
	CK230450	1076	95	5UTR_CDS_3UTR	SAT1
	CK230451	1025	92	3UTR	NET1
	CK230454	1051	85	CDS_3UTR	PSG5
	CK230455	1034	94	5UTR_CDS_3UTR	LSM1
	CK230456	1178	87	5UTR_CDS	PSG2
	CK230457	578	93	CDS_3UTR	GH1
	CK230458	1029	87	CDS_3UTR	PSG5
	CK230459	1012	98	CDS_3UTR	ARMCX3
	CK230460	1088	89	3UTR	PSG5
	CK230462	1019	93	3UTR	TSPAN5
	CK230463	1049	86	5UTR_CDS_3UTR	PSG11
	CK230464	655	91	CDS_3UTR	GH1
	CK230465	1193	92	CDS_3UTR	CSH1
	CK230466	1149	86	3UTR	INSIG1
	CK230467	1131	99	5UTR_CDS_3UTR	RPS18
	CK230468	1115	93	all_CDS	FCGR2B
	CK230469	1084	86	all_CDS	PSG11
	CK230470	1218	95	CDS_3UTR	FRS2
	CK230472	1132	93	3UTR	DEK
	CK230475	1035	89	CDS_3UTR	GH1
	CK230476	1138	91	CDS_3UTR	GH1
	CK230477	1074	95	5UTR_CDS_3UTR	S100P
	CK230479	1125	84	all_CDS	PSG8
	CK230480	1107	85	all_CDS	PSG11
	CK230482	443	92	CDS_3UTR	CSH1
	CK230483	1039	95	CDS_3UTR	SFRS3
	CK230484	1138	88	all_CDS	PSG2
	CK230486	1069	88	5UTR_CDS	PSG2
	CK230487	1077	85	CDS_3UTR	PSG11
	CK230488	1053	96	5UTR_CDS_3UTR	HBB
	CK230489	1113	96	CDS_3UTR	SERPINE2
	CK230490	1114	96	5UTR_CDS	LAPTM4A
	CK230491	1078	100	3UTR	BCL11B
	CK230493	1079	87	CDS_3UTR	PSG5
	CK230494	1088	86	all_CDS	PSG2
	CK230496	1115	85	all_CDS	PSG11
	CK230499	1126	91	CDS_3UTR	GH1
	CK230500	1071	85	CDS_3UTR	PSG11
	CK230501	1105	95	3UTR	PSAP
	CK230504	1071	97	3UTR	QKI
	CK230505	557	92	CDS_3UTR	CSH1
	CK230506	1147	97	CDS_3UTR	EIF3A
	CK230507	707	91	CDS_3UTR	CSH1
	CK230508	1119	84	CDS_3UTR	PSG11
	CK230509	1075	95	3UTR	ITGB1
	CK230510	1081	99	5UTR_CDS_3UTR	RAC1
	CK230511	197	94	3UTR	PSG5
	CK230512	1053	94	3UTR	MIER1
	CK230513	1099	88	CDS_3UTR	PSG5
	CK230514	1043	91	CDS_3UTR	GH1
	CK230515	1064	93	all_CDS	SNX29
	CK230517	1057	92	CDS_3UTR	CSH1
	CK230518	1069	98	CDS_3UTR	GNB2L1
	CK230520	791	96	5UTR_CDS_3UTR	NPC2
	CK230521	1113	87	CDS_3UTR	PSG5
	CK230522	1163	93	5UTR_CDS	BUB3
	CK230523	422	98	CDS_3UTR	ZFX
	CK230524	965	96	3UTR	TIMP2
	CK230525	1066	96	CDS_3UTR	EEF1A1
	CK230526	533	99	5UTR_CDS_3UTR	RPS18
	CK230527	1050	86	CDS_3UTR	PSG5
	CK230528	1094	99	CDS_3UTR	RAB1A
	CK230529	1150	99	CDS_3UTR	RPS3A
	CK230530	1096	93	all_CDS	ROD1
	CK230531	1124	94	3UTR	SH3D19
	CK230532	1111	91	CDS_3UTR	GH1
	CK230533	1140	91	CDS_3UTR	GH1
	CK230537	1097	97	CDS_3UTR	RPLP0
	CK230538	480	93	3UTR	SRXN1
	CK230540	134	99	3UTR	TBC1D15
	CK230542	1198	94	3UTR	VAMP4
	CK230544	644	91	CDS_3UTR	GH1
	CK230545	1128	93	CDS_3UTR	CSH1
	CK230546	1070	88	5UTR_CDS	PSG2
	CK230547	1079	90	5UTR_CDS_3UTR	CSH1
	CK230548	1066	92	CDS_3UTR	CSH1
	CK230549	1168	89	3UTR	MBNL3
	CK230550	1152	93	CDS_3UTR	UBE2A
	CK230551	1079	94	3UTR	EPAS1
	CK230553	1137	94	CDS_3UTR	AK3
	CK230554	1118	92	CDS_3UTR	GH1
	CK230556	1176	95	5UTR_CDS_3UTR	XAGE3
	CK230557	1147	94	5UTR_CDS_3UTR	PRG2
	CK230558	1151	84	5UTR_CDS	PSG2
	CK230559	1172	87	3UTR	EEF1A1
	CK230560	1098	95	CDS_3UTR	SLC39A4
	CK230561	1089	87	CDS_3UTR	PSG5
	CK230563	1137	87	3UTR	PSG5
	CK230567	1089	94	5UTR_CDS_3UTR	INSL4
	CK230568	1090	94	3UTR	SH3BGRL
	CK230569	725	91	CDS_3UTR	GH1
	CK230570	1083	87	all_CDS	PSG2
	CK230571	144	90	all_CDS	TANC1
	CK230573	1120	87	5UTR_CDS	PSG2
	CK230577	1171	81	all_CDS	PSG11
	CK230579	1104	91	CDS_3UTR	GH1
	CK230582	1220	94	3UTR	WNT5A
	CK230584	1092	87	CDS_3UTR	PSG5
	CK230585	1119	85	all_CDS	PSG11
	CK230586	1123	94	3UTR	CANX
	CK230587	1057	85	CDS_3UTR	PSG11
	CK230588	1176	99	CDS_3UTR	PABPC1
	CK230589	1102	97	CDS_3UTR	EEF1A1
	CK230590	1029	95	all_CDS	IL13RA2
	CK230591	1176	100	3UTR	SLC17A8
	CK230592	1136	88	5UTR_CDS	PSG2
	CK230593	1157	95	CDS_3UTR	HPGD
	CK230594	1073	94	5UTR_CDS_3UTR	SEC11A
	CK230596	1088	97	CDS_3UTR	SERPINE2
	CK230597	1143	99	CDS_3UTR	KLHDC2
	CK230599	1115	93	CDS_3UTR	GH1
	CK230600	1170	91	CDS_3UTR	GH1
	CK230601	1262	95	CDS_3UTR	TMEM106B
	CK230602	1115	89	CDS_3UTR	CSH1
	CK230603	1246	95	all_CDS	C6orf72
	CK230604	1123	83	5UTR_CDS	PSG2
	CK230605	1105	91	CDS_3UTR	GH1
	CK230606	1123	94	3UTR	ARHGEF7
	CK230607	1120	95	5UTR_CDS_3UTR	S100A11
	CK230608	1108	94	5UTR_CDS_3UTR	INSL4
	CK230609	1050	93	3UTR	PABPC1
	CK230611	1105	97	CDS_3UTR	ANXA1
	CK230612	983	91	CDS_3UTR	IGSF5
	CK230613	982	87	5UTR_CDS	PSG2
	CK230614	948	95	5UTR_CDS_3UTR	GLRX
	CK230615	997	96	3UTR	FAM98A
	CK230616	970	94	3UTR	GORASP2
	CK230617	990	98	5UTR_CDS	RALBP1
	CK230618	1012	91	3UTR	LEPR
	CK230619	987	93	CDS_3UTR	HPGD
	CK230620	684	94	3UTR	ACVRL1
	CK230624	961	87	5UTR_CDS	PSG2
	CK230625	989	95	all_CDS	BCS1L
	CK230626	948	95	3UTR	RNF13
	CK230628	999	96	CDS_3UTR	WFDC2
	CK230630	978	86	CDS_3UTR	PSG2
	CK230631	511	96	3UTR	UBE2N
	CK230632	899	96	all_CDS	SERPINE2
	CK230633	967	91	CDS_3UTR	GH1
	CK230634	989	92	CDS_3UTR	SEPP1
	CK230635	942	97	all_CDS	SKP2
	CK230636	980	91	5UTR_CDS	PSG8
	CK230637	968	94	CDS_3UTR	PGRMC2
	CK230639	952	95	CDS_3UTR	LAPTM4A
	CK230640	972	98	CDS_3UTR	DYNC1LI2
	CK230641	983	96	CDS_3UTR	ZCCHC10
	CK230643	833	94	3UTR	TFPI2
	CK230644	990	85	all_CDS	PSG11
	CK230645	982	97	5UTR_CDS	RPSA
	CK230646	965	93	CDS_3UTR	CAT
	CK230647	1088	86	all_CDS	PSG2
	CK230648	985	87	3UTR	PSG5
	CK230649	984	87	CDS_3UTR	PSG5
	CK230650	989	85	CDS_3UTR	PSG11
	CK230651	964	91	Non_Structure	LOC646214
	CK230652	976	96	all_CDS	IGSF5
	CK230653	559	92	CDS_3UTR	CSH1
	CK230654	956	97	3UTR	ADIPOR2
	CK230655	1120	94	Non_Structure	H19
	CK230656	768	98	5UTR_CDS_3UTR	PRDX1
	CK230657	1059	85	all_CDS	PSG11
	CK230658	1043	90	CDS_3UTR	GH1
	CK230659	1054	95	3UTR	SH3BGRL
	CK230660	565	98	5UTR_CDS	ZCRB1
	CK230661	1049	95	all_CDS	NTN4
	CK230663	1003	94	5UTR_CDS_3UTR	LAPTM4A
	CK230664	1088	92	CDS_3UTR	GH1
	CK230665	951	97	all_CDS	RSL24D1
	CK230666	772	96	3UTR	UBE2A
	CK230667	1326	95	all_CDS	MOBKL3
	CK230668	1136	87	5UTR_CDS	PSG11
	CK230669	1117	92	CDS_3UTR	TFPI2
	CK230671	1050	93	3UTR	NUFIP2
	CK230673	1058	91	5UTR_CDS_3UTR	GH1
	CK230674	1029	86	5UTR_CDS	PSG2
	CK230676	1102	92	CDS_3UTR	GH1
	CK230678	647	91	CDS_3UTR	GH1
	CK230679	1042	100	3UTR	SPON1
	CK230680	1036	97	3UTR	SERPINE2
	CK230681	610	98	CDS_3UTR	ATP6V0C
	CK230682	1075	87	CDS_3UTR	PSG5
	CK230683	1096	95	5UTR_CDS_3UTR	PLAC1
	CK230686	1163	100	CDS_3UTR	RPL11
	CK230688	1076	88	3UTR	IL17D
	CK230691	1157	97	CDS_3UTR	SERPINE2
	CK230692	1054	81	3UTR	CTSC
	CK230693	1032	87	5UTR_CDS	PSG2
	CK230696	1138	86	5UTR_CDS	PSG2
	CK230697	689	91	CDS_3UTR	GH1
	CK230698	994	96	CDS_3UTR	SERPINE2
	CK230699	1030	92	CDS_3UTR	CSH1
	CK230700	1120	85	3UTR	ARL8B
	CK230702	1060	82	5UTR_CDS	PSG2
	CK230704	1078	86	5UTR_CDS	PSG2
	CK230705	1089	92	3UTR	IQGAP1
	CK230706	1017	91	CDS_3UTR	GH1
	CK230707	1060	98	5UTR_CDS_3UTR	SYF2
	CK230708	1071	96	CDS_3UTR	C14orf147
	CK230709	185	90	3UTR	PSG5
	CK230710	1034	97	CDS_3UTR	EBNA1BP2
	CK230711	1000	96	3UTR	CREB3L2
	CK230712	1066	85	5UTR_CDS	PSG2
	CK230715	900	90	CDS_3UTR	GH1
	CK230716	1081	95	all_CDS	TFPI
	CK230717	1087	97	all_CDS	CLTC
	CK230718	1051	92	CDS_3UTR	GH1
	CK230719	1042	96	5UTR_CDS	EEF1A1
	CK230720	1040	85	all_CDS	PSG11
	CK230722	1155	85	all_CDS	PSG11
	CK230723	1077	92	CDS_3UTR	CSH1
	CK230724	1056	94	all_CDS	CCT4
	CK230726	1020	91	CDS_3UTR	GH1
	CK230728	1036	92	CDS_3UTR	TFPI2
	CK230730	360	93	CDS_3UTR	GH1
	CK230731	1050	96	3UTR	SMEK1
	CK230732	1070	98	5UTR_CDS	TFDP2
	CK230733	1068	94	3UTR	LNX2
	CK230735	1023	85	CDS_3UTR	CSH1
	CK230736	1015	94	3UTR	LOC221710
	CK230737	1058	97	CDS_3UTR	SERPINE2
	CK230738	1044	88	CDS_3UTR	PSG3
	CK230740	1037	97	5UTR_CDS_3UTR	ARPC3
	CK230741	1055	99	CDS_3UTR	SNX3
	CK230742	1046	92	CDS_3UTR	SERPINE2
	CK230744	1020	96	CDS_3UTR	PLAC1
	CK230745	1136	86	5UTR_CDS	PSG11
	CK230746	1006	91	CDS_3UTR	GH1
	CK230747	1007	85	3UTR	SEPT7
	CK230748	1052	87	CDS_3UTR	PSG5
	CK230749	1056	86	CDS_3UTR	PSG3
	CK230750	1075	87	5UTR_CDS	PSG2
	CK230751	1048	91	CDS_3UTR	GH1
	CK230752	1043	91	CDS_3UTR	GH1
	CK230753	1042	92	CDS_3UTR	GH1
	CK230755	1015	97	CDS_3UTR	GABARAP
	CK230756	1051	91	CDS_3UTR	GH1
	CK230757	1024	96	3UTR	NDST2
	CK230758	1028	92	CDS_3UTR	CSH1
	CK230759	469	90	3UTR	REXO1L1
	CK230760	1029	93	CDS_3UTR	MUTED
	CK230762	1050	87	CDS_3UTR	PSG3
	CK230763	1037	97	5UTR_CDS	ANXA1
	CK230764	1166	96	all_CDS	CEACAM8
	CK230765	1001	95	5UTR_CDS_3UTR	RAB11A
	CK230766	1059	99	CDS_3UTR	PCSK5
	CK230767	1043	88	all_CDS	EEF1A1
	CK230769	990	87	5UTR_CDS	PSG2
	CK230770	1028	94	CDS_3UTR	CDO1
	CK230771	1218	91	all_CDS	CSE1L
	CK230773	1059	92	CDS_3UTR	CSH1
	CK230774	1026	91	5UTR_CDS_3UTR	GH1
	CK230775	1011	97	CDS_3UTR	GABARAP
	CK230780	654	90	CDS_3UTR	GH1
	CK230781	1013	91	CDS_3UTR	GH1
	CK230783	1027	97	3UTR	JOSD1
	CK230784	1012	94	CDS_3UTR	SERPINE2
	CK230785	1052	90	CDS_3UTR	EEF1A1
	CK230786	1043	93	CDS_3UTR	GH1
	CK230788	1062	95	3UTR	TARDBP
	CK230789	1047	93	CDS_3UTR	SERPINE2
	CK230790	1213	93	CDS_3UTR	GH1
	CK230794	1130	87	all_CDS	PSG2
	CK230795	1013	91	5UTR_CDS_3UTR	B2M
	CK230796	1069	85	all_CDS	PSG2
	CK230797	1018	91	CDS_3UTR	GH1
	CK230800	989	87	5UTR_CDS	PSG2
	CK230801	1036	92	CDS_3UTR	GH1
	CK230802	1074	84	CDS_3UTR	PSG11
	CK230803	1035	93	CDS_3UTR	TFPI2
	CK230804	1023	91	CDS_3UTR	GH1
	CK230805	1108	90	CDS_3UTR	GH1
	CK230807	1045	98	CDS_3UTR	TMEM59
	CK230809	605	91	Non_Structure	LOC646214
	CK230811	1028	90	3UTR	AIM1
	CK230812	1001	93	CDS_3UTR	CSH1
	CK230813	1019	85	CDS_3UTR	PSG2
	CK230814	1084	93	CDS_3UTR	CSH1
	CK230816	691	91	CDS_3UTR	GH1
	CK230817	1003	94	5UTR_CDS_3UTR	INSL4
	CK230818	1050	97	5UTR_CDS_3UTR	RPS12
	CK230819	1031	92	CDS_3UTR	GH1
	CK230820	1049	99	CDS_3UTR	HNRPDL
	CK230821	988	97	CDS_3UTR	SERPINE2
	CK230823	1168	96	CDS_3UTR	TM9SF3
	CK230824	1133	88	5UTR_CDS_3UTR	SH3BGRL
	CK230825	1035	86	CDS_3UTR	PSG5
	CK230826	1125	85	CDS_3UTR	SERPINE2
	CK230827	1058	96	all_CDS	PSMG1
	CK230828	1072	86	5UTR_CDS_3UTR	ING3
	CK230829	1031	87	all_CDS	PSG2
	CK230830	1048	95	5UTR_CDS	PCOLCE2
	CK230831	1018	94	5UTR_CDS	IL13RA2
	CK230832	994	94	3UTR	ATP6V1G1
	CK230833	1053	86	5UTR_CDS	PSG2
	CK230834	1083	79	all_CDS	PSG4
	CK230835	1028	91	5UTR_CDS_3UTR	GH1
	CK230836	1000	85	CDS_3UTR	PSG11
	CK230837	1062	86	all_CDS	PSG11
	CK230838	1007	93	3UTR	PPP1R11
	CK230839	1060	90	5UTR_CDS_3UTR	CSH1
	CK230840	1150	91	3UTR	WNT5A
	CK230842	1052	91	CDS_3UTR	GH1
	CK230843	1046	90	5UTR_CDS_3UTR	CSH2
	CK230845	1150	86	3UTR	SIRT1
	CK230846	232	93	CDS_3UTR	GH1
	CK230848	1031	94	CDS_3UTR	IGFBP1
	CK230849	1154	84	all_CDS	HSP90AA1
	CK230850	1124	84	CDS_3UTR	C6orf62
	CK230851	1047	95	CDS_3UTR	UBE2A
	CK230852	1048	83	CDS_3UTR	PSG11
	CK230854	988	84	CDS_3UTR	PSG5
	CK230855	698	91	CDS_3UTR	CSH1
	CK230857	1039	91	CDS_3UTR	GH1
	CK230858	695	91	CDS_3UTR	GH1
	CK230859	1015	97	3UTR	NUS1
	CK230860	1049	100	3UTR	SYT4
	CK230861	1020	96	3UTR	TMCC2
	CK230862	1013	97	5UTR_CDS_3UTR	RNF138
	CK230863	1048	85	CDS_3UTR	PSG11
	CK230864	701	91	CDS_3UTR	GH1
	CK230865	995	91	CDS_3UTR	CSH1
	CK230866	1026	90	5UTR_CDS_3UTR	CSH2
	CK230867	1059	95	CDS_3UTR	TM9SF3
	CK230868	1024	93	CDS_3UTR	GH1
	CK230869	663	93	CDS_3UTR	GH1
	CK230870	1061	93	CDS_3UTR	GH1
	CK230871	1037	79	5UTR_CDS	PSG11
	CK230872	602	99	CDS_3UTR	TPT1
	CK230874	1132	97	CDS_3UTR	PSMC1
	CK230875	619	91	CDS_3UTR	GH1
	CK230876	1059	95	5UTR_CDS_3UTR	RAB1A
	CK230878	1114	86	all_CDS	PSG11
	CK230880	1432	85	all_CDS	PSG2
	CK230882	1094	94	CDS_3UTR	ANXA2
	CK230883	1127	91	CDS_3UTR	GH1
	CK230884	1089	89	5UTR_CDS	PSG2
	CK230885	1117	99	3UTR	MLL5
	CK230886	1115	96	CDS_3UTR	SERPINE2
	CK230887	1092	92	3UTR	PAPPA
	CK230889	1111	97	CDS_3UTR	RBM16
	CK230890	1129	93	3UTR	ENDOU
	CK230891	431	93	CDS_3UTR	CSH1
	CK230892	1061	91	CDS_3UTR	GH1
	CK230893	1090	84	CDS_3UTR	PSG11
	CK230894	562	91	CDS_3UTR	GH1
	CK230896	1073	90	CDS_3UTR	SEP15
	CK230897	1125	98	all_CDS	ZNF148
	CK230898	1078	90	5UTR_CDS_3UTR	CSH2
	CK230899	1148	100	3UTR	PQBP1
	CK230900	1109	97	all_CDS	NPEPPS
	CK230902	1086	87	5UTR_CDS	PSG2
	CK230904	1146	84	5UTR_CDS	TRMT61B
	CK230905	600	92	3UTR	ARHGAP17
	CK230906	1117	87	5UTR_CDS	PSG2
	CK230907	1039	88	5UTR_CDS	PSG2
	CK230909	1230	90	5UTR_CDS	SNX5
	CK230910	1115	96	CDS_3UTR	SDHA
	CK230911	1074	87	5UTR_CDS	PSG2
	CK230912	1152	84	all_CDS	PSG4
	CK230915	1068	98	all_CDS	CPSF2
	CK230916	1145	80	all_CDS	PSG11
	CK230917	1078	87	all_CDS	PSG2
	CK230918	1161	91	CDS_3UTR	GH1
	CK230920	1084	93	CDS_3UTR	IL13RA2
	CK230921	1085	84	CDS_3UTR	PSG11
	CK230922	1124	96	all_CDS	GPN1
	CK230923	578	91	CDS_3UTR	GH1
	CK230924	1146	90	5UTR_CDS_3UTR	GH1
	CK230925	1144	84	CDS_3UTR	PSG5
	CK230926	1120	95	5UTR_CDS	IL13RA2
	CK230927	1085	95	3UTR	GJA1
	CK230930	1116	88	all_CDS	PSG3
	CK230931	1096	86	all_CDS	PSG4
	CK230932	1138	91	CDS_3UTR	GH1
	CK230933	1071	90	CDS_3UTR	CSH1
	CK230935	1364	91	CDS_3UTR	INSIG1
	CK230936	603	97	CDS_3UTR	EEF1B2
	CK230938	1121	91	CDS_3UTR	GH1
	CK230939	1145	91	CDS_3UTR	GH1
	CK230940	1109	99	5UTR_CDS_3UTR	C1orf21
	CK230942	1130	100	3UTR	CHDH
	CK230943	1040	95	CDS_3UTR	PAK2
	CK230944	895	99	CDS_3UTR	RYBP
	CK230945	521	92	CDS_3UTR	CSH1
	CK230946	1143	91	CDS_3UTR	GH1
	CK230947	1092	93	CDS_3UTR	GH1
	CK230949	1131	93	all_CDS	HERC4
	CK230950	1115	86	3UTR	CCL23
	CK230951	1144	88	3UTR	SSR1
	CK230952	1163	98	CDS_3UTR	RPL23A
	CK230953	1173	98	5UTR_CDS_3UTR	RPS27A
	CK230954	1158	91	CDS_3UTR	GH1
	CK230955	1060	87	all_CDS	PSG2
	CK230956	1097	96	5UTR_CDS_3UTR	HBB
	CK230957	668	99	CDS_3UTR	KDM5B
	CK230958	1118	87	5UTR_CDS	PSG11
	CK230960	1173	92	3UTR	SERPINE2
	CK230962	1130	96	3UTR	MAP4K5
	CK230963	1124	94	3UTR	FKBP3
	CK230964	1130	94	5UTR_CDS_3UTR	INSL4
	CK230965	1110	94	3UTR	RCOR3
	CK230966	1230	91	CDS_3UTR	GH1
	CK230968	1130	94	3UTR	WNT5A
	CK230969	1107	86	3UTR	REXO1L1
	CK230970	1121	91	CDS_3UTR	GH1
	CK230971	1129	94	5UTR_CDS	IL13RA2
	CK230972	1111	100	all_CDS	ACPP
	CK230974	1174	91	CDS_3UTR	GH1
	CK230975	1170	96	5UTR_CDS	UGP2
	CK230980	1077	86	CDS_3UTR	PSG11
	CK230982	1101	91	CDS_3UTR	GH1
	CK230983	1258	82	CDS_3UTR	GNA14
	CK230984	708	90	Non_Structure	LOC646214
	CK230985	1195	91	CDS_3UTR	CSH1
	CK230987	1095	95	3UTR	SLC39A8
	CK230988	1113	95	CDS_3UTR	HSP90AA1
	CK230990	641	91	CDS_3UTR	GH1
	CK230991	730	90	CDS_3UTR	CSH1
	CK230993	1233	96	3UTR	GRIA4
	CK230994	1086	91	CDS_3UTR	GH1
	CK230995	1142	86	5UTR_CDS	PSG2
	CK230997	1164	87	5UTR_CDS	PSG2
	CK230998	727	90	CDS_3UTR	C20orf29
	CK230999	1165	98	all_CDS	EEF1A1
	CK231001	1077	100	CDS_3UTR	RAB2A
	CK231002	1136	88	all_CDS	PSG2
	CK231003	1248	97	all_CDS	TMEM57
	CK231004	999	97	5UTR_CDS_3UTR	RPLP1
	CK231005	1145	94	CDS_3UTR	IL13RA2
	CK231006	1102	92	CDS_3UTR	CSH1
	CK231009	1116	87	CDS_3UTR	PSG5
	CK231010	1394	82	CDS_3UTR	GH1
	CK231011	1146	95	5UTR_CDS_3UTR	RPL21
	CK231012	1114	93	CDS_3UTR	CSH1
	CK231013	1084	86	CDS_3UTR	PSG11
	CK231016	1145	95	5UTR_CDS_3UTR	CREM
	CK231017	189	97	3UTR	GABPA
	CK231018	1073	93	3UTR	ETF1
	CK231019	1131	95	all_CDS	PLXDC2
	CK231020	1135	100	3UTR	ENTPD7
	CK231021	1128	95	CDS_3UTR	INSL4
	CK231022	1100	96	CDS_3UTR	SERPINE2
	CK231024	1114	84	5UTR_CDS	PSG2
	CK231026	1173	90	5UTR_CDS_3UTR	CSH1
	CK231027	1161	95	5UTR_CDS_3UTR	CYCS
	CK231028	1143	86	CDS_3UTR	PSG11
	CK231031	1129	86	5UTR_CDS	PSG11
	CK231032	1139	87	3UTR	KDELR2
	CK231034	1093	96	CDS_3UTR	PSMB5
	CK231035	1179	91	Non_Structure	LOC646214
	CK231038	1163	91	5UTR_CDS_3UTR	DNAJB6
	CK231040	1146	93	CDS_3UTR	GH1
	CK231041	1145	85	CDS_3UTR	GH1
	CK231042	1165	85	5UTR_CDS	PSG11
	CK231043	1105	85	all_CDS	PSG11
	CK231045	1060	81	all_CDS	PDHX
	CK231046	978	96	3UTR	SYNCRIP
	CK231048	962	98	CDS_3UTR	CANX
	CK231050	985	86	CDS_3UTR	HNRNPL
	CK231052	1061	95	5UTR_CDS_3UTR	RPL39
	CK231053	970	98	all_CDS	RASA1
	CK231054	959	95	all_CDS	PITRM1
	CK231055	950	84	CDS_3UTR	PSG5
	CK231056	969	98	5UTR_CDS_3UTR	RAB11A
	CK231058	1077	84	all_CDS	PSG11
	CK231060	1025	89	Non_Structure	LOC646214
	CK231061	960	93	5UTR_CDS_3UTR	INSL4
	CK231062	999	97	CDS_3UTR	CALU
	CK231063	1026	97	all_CDS	PABPC1
	CK231066	950	97	5UTR_CDS	MPP7
	CK231067	986	90	5UTR_CDS_3UTR	CSH2
	CK231068	999	93	CDS_3UTR	GH1
	CK231069	970	92	CDS_3UTR	GH1
	CK231071	1013	90	CDS_3UTR	CSH1
	CK231072	999	79	all_CDS	PSG3
	CK231073	963	90	5UTR_CDS	EEF1A1
	CK231075	638	88	CDS_3UTR	CSH1
	CK231076	953	92	CDS_3UTR	GH1
	CK231077	962	92	3UTR	CSF2RB
	CK231079	1061	88	5UTR_CDS	EEF1A1
	CK231080	1102	97	all_CDS	LRRCC1
	CK231081	986	94	CDS_3UTR	PABPC1
	CK231083	985	93	CDS_3UTR	GH1
	CK231085	1091	85	5UTR_CDS_3UTR	CSH1
	CK231087	1097	99	CDS_3UTR	RPL10A
	CK231088	1075	95	5UTR_CDS_3UTR	HBB
	CK231089	1113	82	CDS_3UTR	GH1
	CK231090	539	99	5UTR_CDS_3UTR	RPS14
	CK231091	1024	83	all_CDS	PSG11
	CK231092	1040	93	CDS_3UTR	TFPI2
	CK231093	1114	92	CDS_3UTR	HEY2
	CK231094	1105	93	3UTR	SLC38A1
	CK231095	1077	90	CDS_3UTR	GH1
	CK231096	1110	84	5UTR_CDS	PSMD14
	CK231097	1005	84	CDS_3UTR	PSG11
	CK231099	988	85	CDS_3UTR	PSG5
	CK231100	984	95	3UTR	NRK
	CK231101	715	90	Non_Structure	LOC646214
	CK231102	1013	85	CDS_3UTR	PSG11
	CK231104	1011	96	5UTR_CDS_3UTR	TMED10
	CK231106	1089	94	5UTR_CDS_3UTR	S100A6
	CK231107	1139	93	CDS_3UTR	UBE2V1
	CK231109	1058	87	5UTR_CDS	PSG2
	CK231111	1061	92	CDS_3UTR	CSH1
	CK231112	302	100	3UTR	C12orf48
	CK231113	1068	93	CDS_3UTR	GH1
	CK231114	997	86	5UTR_CDS	PSG11
	CK231115	1017	85	5UTR_CDS	PSG2
	CK231117	1050	87	all_CDS	PSG3
	CK231120	1006	92	CDS_3UTR	GH1
	CK231122	994	91	3UTR	SLC30A7
	CK231123	1167	88	all_CDS	DDX18
	CK231125	1080	91	all_CDS	RPL6
	CK231127	1065	96	5UTR_CDS_3UTR	CFL1
	CK231128	1025	85	all_CDS	PSG11
	CK231129	1041	86	CDS_3UTR	SNX4
	CK231131	1082	88	all_CDS	PABPC1
	CK231132	913	98	3UTR	DAB2
	CK231133	907	93	3UTR	PAPPA
	CK231134	963	87	all_CDS	PSG11
	CK231135	1011	93	3UTR	NIPA1
	CK231136	925	93	CDS_3UTR	GH1
	CK231138	917	84	CDS_3UTR	PSG5
	CK231140	940	85	CDS_3UTR	PSG5
	CK231141	1404	93	3UTR	PIK3R5
	CK231142	962	92	CDS_3UTR	CSH1
	CK231144	955	96	CDS_3UTR	SERPINE2
	CK231145	940	96	CDS_3UTR	SERPINE2
	CK231146	574	94	CDS_3UTR	IL13RA2
	CK231147	935	95	3UTR	XRCC5
	CK231148	931	85	all_CDS	PSG11
	CK231149	747	89	3UTR	TNFSF14
	CK231150	929	92	3UTR	CD164
	CK231151	951	92	3UTR	HPGD
	CK231153	976	94	CDS_3UTR	RPS19
	CK231154	915	96	5UTR_CDS_3UTR	DAD1
	CK231156	926	96	CDS_3UTR	M6PR
	CK231157	696	91	CDS_3UTR	GH1
	CK231158	906	97	5UTR_CDS	C1GALT1C1
	CK231159	608	92	CDS_3UTR	GH1
	CK231160	90	91	3UTR	IGF2
	CK231162	909	98	CDS_3UTR	ATP1B3
	CK231163	977	95	3UTR	PCGF6
	CK231164	942	85	5UTR_CDS	PSG2
	CK231165	925	95	5UTR_CDS_3UTR	HBB
	CK231166	994	96	CDS_3UTR	CSHL1
	CK231167	928	96	all_CDS	MPRIP
	CK231168	596	100	all_CDS	DPP8
	CK231169	940	96	3UTR	RAB10
	CK231170	963	90	CDS_3UTR	CSH1
	CK231172	935	96	CDS_3UTR	INSL4
	CK231173	929	96	CDS_3UTR	SERPINE2
	CK231174	923	94	3UTR	CALU
	CK231175	915	92	CDS_3UTR	CSH1
	CK231176	998	87	all_CDS	PSG2
	CK231178	982	95	CDS_3UTR	ANKRD46
	CK231179	1042	94	Non_Structure	H19
	CK231180	1011	87	5UTR_CDS	PSG2
	CK231181	1005	92	CDS_3UTR	GH1
	CK231182	984	84	5UTR_CDS	PSG2
	CK231183	1066	93	3UTR	LPCAT2
	CK231184	1012	95	3UTR	FAF2
	CK231185	1020	92	CDS_3UTR	GH1
	CK231187	977	98	CDS_3UTR	RPL6
	CK231188	1037	91	3UTR	SFRS1
	CK231189	986	96	3UTR	SAT1
	CK231191	988	95	3UTR	UBXN4
	CK231192	593	91	CDS_3UTR	GH1
	CK231193	656	91	CDS_3UTR	GH1
	CK231194	1033	88	5UTR_CDS	PSG2
	CK231195	1004	98	all_CDS	ITGA6
	CK231196	1017	96	CDS_3UTR	MEST
	CK231197	723	86	CDS_3UTR	PSG5
	CK231198	595	99	CDS_3UTR	PABPC1
	CK231199	1023	97	3UTR	RNF4
	CK231200	1000	97	CDS_3UTR	YWHAQ
	CK231201	1057	93	CDS_3UTR	CSH1
	CK231202	432	84	3UTR	KIAA1429
	CK231203	998	92	all_CDS	GBE1
	CK231204	1005	96	CDS_3UTR	NPC2
	CK231205	1019	94	CDS_3UTR	SERPINE2
	CK231207	1025	91	CDS_3UTR	GH1
	CK231208	1058	94	5UTR_CDS_3UTR	PLA2G2A
	CK231209	987	93	CDS_3UTR	GH1
	CK231211	532	96	5UTR_CDS_3UTR	RPS24
	CK231212	997	97	CDS_3UTR	SSR1
	CK231214	1006	97	CDS_3UTR	ZC3H15
	CK231215	1077	87	CDS_3UTR	PSG5
	CK231217	987	97	5UTR_CDS	EEF1A1
	CK231218	1116	93	CDS_3UTR	GH2
	CK231219	1053	87	5UTR_CDS	PSG2
	CK231220	1029	94	3UTR	ESRP1
	CK231221	973	96	CDS_3UTR	AGK
	CK231766	1203	85	CDS_3UTR	PSG11
	CK231767	1204	97	3UTR	HOPX
	CK231768	1070	95	3UTR	PAPPA
	CK231769	580	92	CDS_3UTR	CSH1
	CK231770	1062	86	3UTR	TMBIM4
	CK231771	846	95	5UTR_CDS_3UTR	INSL4
	CK231772	1046	97	CDS_3UTR	SERPINE2
	CK231773	1115	98	5UTR_CDS_3UTR	ZNF706
	CK231775	570	90	Non_Structure	LOC646214
	CK231776	1067	95	3UTR	CD164
	CK231777	1063	86	CDS_3UTR	PSG11
	CK231779	1121	95	CDS_3UTR	INSL4
	CK231780	1081	96	5UTR_CDS	GH1
	CK231781	678	93	CDS_3UTR	GH1
	CK231782	138	99	all_CDS	FBXL3
	CK231783	1138	94	3UTR	GRB10
	CK231784	1334	95	CDS_3UTR	TRMT112
	CK231785	1125	100	3UTR	RANBP1
	CK231786	1059	100	3UTR	DENND3
	CK231787	1086	87	CDS_3UTR	PSG5
	CK231788	303	97	3UTR	GFPT1
	CK231789	1073	96	CDS_3UTR	SERPINE2
	CK231790	1041	87	5UTR_CDS	PSG2
	CK231792	1093	94	5UTR_CDS_3UTR	INSL4
	CK231794	1061	93	Non_Structure	ADAM9
	CK231795	1178	95	CDS_3UTR	MRPL12
	CK231796	1101	95	CDS_3UTR	INSL4
	CK231797	1070	98	all_CDS	NCKAP1
	CK231798	683	91	CDS_3UTR	GH1
	CK231799	1054	96	3UTR	SERPINE2
	CK231800	1100	96	5UTR_CDS_3UTR	HOPX
	CK231801	1053	93	3UTR	TMED5
	CK231802	1101	87	CDS_3UTR	PSG5
	CK231803	1013	94	CDS_3UTR	IL13RA2
	CK231804	1082	96	3UTR	GNAO1
	CK231805	1243	91	CDS_3UTR	GH1
	CK231806	1265	93	CDS_3UTR	GH1
	CK231807	452	95	5UTR_CDS_3UTR	S100P
	CK231808	685	93	CDS_3UTR	GH1
	CK231809	1197	94	3UTR	NECAP2
	CK231810	1066	97	all_CDS	DNAJC3
	CK231811	1147	92	CDS_3UTR	GH1
	CK231812	1084	86	all_CDS	PSG11
	CK231813	715	97	3UTR	CDC42
	CK231814	508	92	CDS_3UTR	GH1
	CK231815	1080	86	CDS_3UTR	PSG11
	CK231816	1076	94	5UTR_CDS_3UTR	INSL4
	CK231817	1064	93	CDS_3UTR	GRB2
	CK231819	1090	93	3UTR	PAPPA
	CK231821	1073	88	all_CDS	PSG2
	CK231822	1123	95	3UTR	UBE2Q2
	CK231823	1152	84	5UTR_CDS	PSG4
	CK231824	1054	86	all_CDS	PSG11
	CK231825	1036	88	5UTR_CDS	PSG2
	CK231827	1155	86	CDS_3UTR	PSG5
	CK231828	1165	88	all_CDS	PSG2
	CK231829	1124	97	CDS_3UTR	SERPINE2
	CK231830	711	91	CDS_3UTR	GH1
	CK231833	1201	96	3UTR	SCAMP1
	CK231835	1031	96	5UTR_CDS	IL13RA2
	CK231838	1111	88	5UTR_CDS	PSG2
	CK231839	661	91	CDS_3UTR	GH1
	CK231840	1088	87	CDS_3UTR	PSG5
	CK231841	1072	98	CDS_3UTR	EEF1A1
	CK231842	1206	91	CDS_3UTR	CSH1
	CK231843	1175	85	all_CDS	PSG11
	CK231844	527	95	3UTR	OAT
	CK231846	1149	98	CDS_3UTR	HAX1
	CK231847	1115	98	all_CDS	EIF3E
	CK231849	1118	95	CDS_3UTR	RPS2
	CK231850	1178	98	5UTR_CDS	SLU7
	CK231851	481	92	CDS_3UTR	CSH1
	CK231852	1070	94	5UTR_CDS_3UTR	INSL4
	CK231853	1095	88	5UTR_CDS	PSG2
	CK231854	1172	88	CDS_3UTR	PSG3
	CK231857	1291	97	CDS_3UTR	RPL19
	CK231858	1112	96	CDS_3UTR	ANXA2
	CK231859	1086	86	5UTR_CDS	PSG2
	CK231860	1112	88	5UTR_CDS	PSG2
	CK231861	1206	95	3UTR	CSRP1
	CK231862	1088	99	all_CDS	BZW2
	CK231863	1122	95	5UTR_CDS	VPS26A
	CK231865	1110	95	3UTR	DLG1
	CK231866	1135	82	3UTR	SERPINE2
	CK231868	710	91	CDS_3UTR	GH1
	CK231869	1144	91	5UTR_CDS_3UTR	GH1
	CK231870	642	93	CDS_3UTR	GH1
	CK231871	1097	96	5UTR_CDS	IL13RA2
	CK231872	700	97	CDS_3UTR	MRPL17
	CK231873	1118	91	3UTR	DIRC2
	CK231874	1093	86	CDS_3UTR	PSG5
	CK231875	1212	99	5UTR_CDS_3UTR	RPS6
	CK231880	1081	86	CDS_3UTR	PSG2
	CK231881	577	92	CDS_3UTR	CSH1
	CK231885	1150	96	CDS_3UTR	SERPINE2
	CK231886	1075	85	CDS_3UTR	PSG5
	CK231888	1101	96	CDS_3UTR	SERPINE2
	CK231889	1123	96	5UTR_CDS	IL13RA2
	CK231890	687	95	5UTR_CDS_3UTR	SF3B14
	CK231891	1111	85	all_CDS	PSG11
	CK231893	640	91	CDS_3UTR	GH1
	CK231894	1055	88	all_CDS	PSG2
	CK231895	1103	94	3UTR	MEST
	CK231896	767	97	3UTR	DCN
	CK231897	1102	88	5UTR_CDS	PSG2
	CK231898	1184	92	CDS_3UTR	CSH1
	CK231899	1093	85	CDS_3UTR	PSG5
	CK231900	1347	97	CDS_3UTR	RPS16
	CK231901	552	100	3UTR	MRPS27
	CK231902	1049	98	CDS_3UTR	SAT1
	CK231903	594	97	3UTR	SERPINE2
	CK231904	1101	97	CDS_3UTR	PCYOX1
	CK231906	1095	96	CDS_3UTR	SERPINE2
	CK231908	1083	88	all_CDS	PSG2
	CK231909	1143	96	5UTR_CDS	IL13RA2
	CK231910	325	88	CDS_3UTR	PSG5
	CK231912	1062	86	5UTR_CDS	PSG2
	CK231913	1145	86	all_CDS	PSG2
	CK231914	1076	87	all_CDS	PSG2
	CK231915	684	94	CDS_3UTR	IL13RA2
	CK231917	1064	86	CDS_3UTR	PSG11
	CK231919	550	95	3UTR	PGAM4
	CK231922	1103	90	Non_Structure	LOC646214
	CK231924	1045	86	CDS_3UTR	PSG3
	CK231925	1114	85	CDS_3UTR	PSG11
	CK231926	1224	92	CDS_3UTR	CSH1
	CK231928	1192	88	5UTR_CDS	PSG2
	CK231930	874	96	all_CDS	LEPR
	CK231932	1166	91	CDS_3UTR	GH1
	CK231934	1157	87	all_CDS	PSG11
	CK231935	1164	86	CDS_3UTR	PSG5
	CK231940	1092	93	3UTR	HSPA8
	CK231941	1159	97	5UTR_CDS	NOL8
	CK231942	1107	87	CDS_3UTR	PSG5
	CK231943	442	96	5UTR_CDS_3UTR	RPL31
	CK231947	1069	98	all_CDS	GNB2L1
	CK231948	1078	87	3UTR	CSHL1
	CK231949	1135	94	CDS_3UTR	IL13RA2
	CK231951	1143	97	CDS_3UTR	DNAJA1
	CK231952	653	91	CDS_3UTR	GH1
	CK231953	1122	97	CDS_3UTR	SERPINE2
	CK231955	771	87	CDS_3UTR	PSG5
	CK231957	1084	86	5UTR_CDS	PSG8
	CK231958	1152	86	CDS_3UTR	PSG11
	CK231960	1069	95	5UTR_CDS	IL13RA2
	CK231961	1108	85	CDS_3UTR	PSG2
	CK231962	1101	100	3UTR	PSG5
	CK231964	1087	97	3UTR	PIK3CA
	CK231966	742	96	5UTR_CDS_3UTR	MRPS24
	CK231968	718	91	CDS_3UTR	GH1
	CK231971	1091	94	CDS_3UTR	ARFGAP3
	CK231972	1076	94	CDS_3UTR	PPT1
	CK231973	1143	87	5UTR_CDS	PSG2
	CK231974	1164	97	CDS_3UTR	SERPINE2
	CK231975	1098	92	all_CDS	IL13RA2
	CK231976	1175	91	3UTR	TMED7
	CK231977	1090	88	5UTR_CDS	PSG2
	CK231979	1115	100	Non_Structure	C6orf176
	CK231980	1059	94	5UTR_CDS_3UTR	INSL4
	CK231982	1123	96	5UTR_CDS	IL13RA2
	CK231983	545	95	CDS_3UTR	PSMD8
	CK231984	746	94	CDS_3UTR	TFPI2
	CK231985	679	91	CDS_3UTR	CSH1
	CK231986	1063	94	3UTR	MEST
	CK231988	280	95	Non_Structure	RN28S1
	CK231989	1162	95	3UTR	DAB2
	CK231991	1095	97	all_CDS	LEPR
	CK231992	1143	85	all_CDS	PSG11
	CK231994	1166	96	CDS_3UTR	INSL4
	CK231995	1114	87	5UTR_CDS	PSG2
	CK231996	1100	90	5UTR_CDS_3UTR	GH1
	CK231997	1088	94	5UTR_CDS_3UTR	INSL4
	CK231998	685	91	CDS_3UTR	GH1
	CK231999	1107	88	CDS_3UTR	PSG5
	CK232001	1078	97	3UTR	MTPN
	CK232002	1101	98	CDS_3UTR	SMS
	CK232003	1118	86	CDS_3UTR	PSG5
	CK232004	685	91	CDS_3UTR	GH1
	CK232008	1198	96	3UTR	NCSTN
	CK232009	1164	95	CDS_3UTR	RTN4
	CK232010	1084	86	CDS_3UTR	PSG11
	CK232011	107	99	Non_Structure	H19
	CK232012	1104	86	CDS_3UTR	PSG11
	CK232016	322	93	CDS_3UTR	GH1
	CK232017	1158	97	5UTR_CDS_3UTR	SFRS3
	CK232019	1187	93	CDS_3UTR	GH1
	CK232020	1141	85	5UTR_CDS_3UTR	PSG11
	CK232022	1071	98	CDS_3UTR	EEF1A1
	CK232024	1076	97	CDS_3UTR	SERPINE2
	CK232025	1065	96	CDS_3UTR	PCOLCE2
	CK232026	1142	94	5UTR_CDS_3UTR	WFDC2
	CK232027	1173	90	3UTR	KIAA0232
	CK232028	1129	96	3UTR	ETV5
	CK232029	1083	95	CDS_3UTR	VAMP3
	CK232030	1043	86	CDS_3UTR	PSG11
	CK232032	645	95	CDS_3UTR	INSL4
	CK232033	1032	98	CDS_3UTR	PRIM1
	CK232036	1393	95	5UTR_CDS_3UTR	RPS29
	CK232037	1064	97	3UTR	THOC7
	CK232038	1154	88	CDS_3UTR	PSG5
	CK232041	725	93	CDS_3UTR	GH1
	CK232042	1121	96	3UTR	TPBG
	CK232043	1086	86	5UTR_CDS	PSG11
	CK232045	1112	94	5UTR_CDS_3UTR	INSL4
	CK232046	742	94	CDS_3UTR	TFPI2
	CK232048	638	93	3UTR	GCLM
	CK232049	504	97	CDS_3UTR	HEBP2
	CK232051	1147	94	3UTR	CANX
	CK232053	1032	97	CDS_3UTR	SERPINE2
	CK232054	1043	97	all_CDS	PON2
	CK232055	1087	99	5UTR_CDS_3UTR	RPS4X
	CK232056	1130	97	CDS_3UTR	SERPINE2
	CK232057	1098	87	all_CDS	PSG11
	CK232058	1133	97	CDS_3UTR	RNLS
	CK232061	1035	85	CDS_3UTR	PSG11
	CK232062	1128	96	CDS_3UTR	HEBP2
	CK232065	1070	94	CDS_3UTR	TFPI2
	CK232066	1080	96	3UTR	FZD7
	CK232067	1119	93	CDS_3UTR	AZI2
	CK232068	575	99	CDS_3UTR	H2AFV
	CK232069	1082	98	all_CDS	RPL4
	CK232070	1054	94	CDS_3UTR	TFPI2
	CK232071	1055	94	3UTR	PAPPA
	CK232072	1094	95	CDS_3UTR	ANXA2
	CK232073	1111	90	3UTR	CTNNA1
	CK232074	1117	97	3UTR	SECISBP2L
	CK232076	1065	96	CDS_3UTR	NCKAP1
	CK232080	410	93	CDS_3UTR	CSH1
	CK232082	1087	98	all_CDS	EEF1A1
	CK232083	1079	98	CDS_3UTR	BMI1
	CK232084	706	91	CDS_3UTR	GH1
	CK232085	571	92	CDS_3UTR	CSH1
	CK232086	1085	87	3UTR	NXNL2
	CK232087	667	96	3UTR	ASPH
	CK232088	563	92	CDS_3UTR	SREBF1
	CK232090	1298	96	3UTR	CSH1
	CK232091	1125	99	CDS_3UTR	NPM1
	CK232092	1133	85	CDS_3UTR	PSG2
	CK232093	439	92	CDS_3UTR	CSH1
	CK232094	1065	86	CDS_3UTR	PSG11
	CK232095	1074	87	3UTR	PSG5
	CK232098	1059	96	all_CDS	LEPR
	CK232100	1019	99	3UTR	PDIA3
	CK232101	1132	97	CDS_3UTR	SSR4
	CK232102	1128	94	3UTR	KIF5B
	CK232103	1129	94	CDS_3UTR	ASCC1
	CK232104	1014	87	CDS_3UTR	PSG5
	CK232105	1109	97	CDS_3UTR	RNLS
	CK232107	1142	96	5UTR_CDS	SDCBP
	CK232108	711	96	CDS_3UTR	FCGR2B
	CK232109	1078	87	CDS_3UTR	PSG5
	CK232110	768	98	all_CDS	LEPR
	CK232111	1021	98	5UTR_CDS	EEF1A1
	CK232112	1077	96	CDS_3UTR	SERPINE2
	CK232114	1035	99	all_CDS	EFEMP1
	CK232115	1073	98	all_CDS	EEF1A1
	CK232116	440	92	CDS_3UTR	CSH1
	CK232118	1164	92	CDS_3UTR	CSH1
	CK232119	1053	91	3UTR	MME
	CK232121	1046	94	CDS_3UTR	GLRX
	CK232122	1272	96	3UTR	CSH1
	CK232123	1108	80	CDS_3UTR	GH1
	CK232125	1084	94	5UTR_CDS_3UTR	INSL4
	CK232126	1133	94	5UTR_CDS_3UTR	TMEM50A
	CK232128	1158	91	CDS_3UTR	GH1
	CK232129	1199	96	CDS_3UTR	BCAP29
	CK232130	1168	85	all_CDS	PSG11
	CK232133	1187	94	CDS_3UTR	OAT
	CK232134	1117	95	3UTR	MFAP3
	CK232135	1145	96	5UTR_CDS_3UTR	HSBP1
	CK232137	1260	93	CDS_3UTR	GH1
	CK232138	1177	94	all_CDS	C10orf18
	CK232139	1140	97	5UTR_CDS	RPL5
	CK232140	1069	97	all_CDS	EEF1A1
	CK232142	443	86	CDS_3UTR	PSG5
	CK232144	1161	98	5UTR_CDS_3UTR	TPT1
	CK232145	1159	91	Non_Structure	LOC646214
	CK232146	1099	87	5UTR_CDS	PSG2
	CK232148	1009	85	CDS_3UTR	PSG11
	CK232150	1141	95	CDS_3UTR	CDO1
	CK232154	1028	87	5UTR_CDS	PSG2
	CK232155	1173	85	all_CDS	PSG11
	CK232156	680	91	CDS_3UTR	GH1
	CK232158	1183	93	CDS_3UTR	GH1
	CK232159	1247	95	3UTR	ZCCHC17
	CK232161	726	91	CDS_3UTR	GH1
	CK232162	1065	96	CDS_3UTR	BCAR3
	CK232163	1102	96	all_CDS	IL13RA2
	CK232164	530	92	CDS_3UTR	CSH1
	CK232165	1198	94	all_CDS	POT1
	CK232166	1075	86	all_CDS	PSG11
	CK232167	1041	87	all_CDS	PSG2
	CK232168	1191	91	CDS_3UTR	GH1
	CK232169	1120	91	CDS_3UTR	GH1
	CK232170	1095	92	3UTR	CDKN1B
	CK232171	1065	87	CDS_3UTR	PSG5
	CK232173	567	98	5UTR_CDS_3UTR	TXN
	CK232175	1107	87	all_CDS	PSG11
	CK232176	1115	94	CDS_3UTR	TGFBR3
	CK232177	1142	97	5UTR_CDS_3UTR	ARPC3
	CK232179	1155	99	CDS_3UTR	PCSK5
	CK232180	1153	84	all_CDS	PSG11
	CK232181	1081	93	3UTR	LEPR
	CK232182	1109	97	CDS_3UTR	SERPINE2
	CK232183	629	92	CDS_3UTR	GH1
	CK232185	678	91	CDS_3UTR	CSH1
	CK232186	1076	91	CDS_3UTR	GH1
	CK232189	1049	86	all_CDS	PSG11
	CK232190	1091	85	all_CDS	PSG11
	CK232191	1073	95	3UTR	RNF128
	CK232192	1204	87	5UTR_CDS	PSG2
	CK232193	1148	94	5UTR_CDS_3UTR	INSL4
	CK232194	1062	86	3UTR	PSG5
	CK232195	1079	98	5UTR_CDS_3UTR	TPT1
	CK232196	1090	88	all_CDS	PSG2
	CK232199	237	97	3UTR	LNX2
	CK232202	1057	95	3UTR	SDCBP
	CK232203	1041	96	3UTR	WNT5A
	CK232204	1182	88	5UTR_CDS	PSG2
	CK232205	1143	91	5UTR_CDS_3UTR	GH1
	CK232207	1108	94	5UTR_CDS_3UTR	INSL4
	CK232209	1091	98	CDS_3UTR	GAPVD1
	CK232210	1114	97	CDS_3UTR	SERPINE2
	CK232213	522	98	5UTR_CDS_3UTR	TXN
	CK232214	1174	89	3UTR	APLP2
	CK232215	1076	86	CDS_3UTR	PSG11
	CK232216	513	96	5UTR_CDS_3UTR	RPS20
	CK232217	1210	91	CDS_3UTR	CSH1
	CK232218	1067	93	3UTR	SSR3
	CK232219	1035	95	3UTR	SLC39A8
	CK232223	1080	98	CDS_3UTR	POLR2B
	CK232224	1105	99	3UTR	FAM120A
	CK232226	722	93	CDS_3UTR	GH1
	CK232227	1048	97	CDS_3UTR	SERPINE2
	CK232228	1067	86	CDS_3UTR	PSG5
	CK232229	1036	92	3UTR	CYB5B
	CK232230	1062	95	5UTR_CDS	IL13RA2
	CK232232	1055	86	5UTR_CDS	PSG11
	CK232233	1092	97	CDS_3UTR	CPSF3
	CK232234	1073	98	5UTR_CDS_3UTR	SAT1
	CK232235	1049	96	5UTR_CDS_3UTR	HOPX
	CK232236	1085	87	5UTR_CDS	PSG2
	CK232239	1070	94	CDS_3UTR	TFPI2
	CK232240	555	95	CDS_3UTR	C13orf15
	CK232241	1169	99	CDS_3UTR	RPS4X
	CK232243	1098	85	CDS_3UTR	PSG11
	CK232245	1352	93	CDS_3UTR	GH1
	CK232246	1075	91	CDS_3UTR	GH1
	CK232249	1051	97	CDS_3UTR	PTGES3
	CK232250	1137	97	CDS_3UTR	ARL6IP6
	CK232252	1069	99	CDS_3UTR	YWHAQ
	CK232254	1141	100	CDS_3UTR	RAB2A
	CK232255	511	92	CDS_3UTR	CSH1
	CK232256	725	93	CDS_3UTR	GH1
	CK232257	1169	99	CDS_3UTR	TPT1
	CK232258	715	91	CDS_3UTR	GH1
	CK232260	1152	92	CDS_3UTR	GH1
	CK232261	1102	86	CDS_3UTR	PSG11
	CK232263	1205	98	CDS_3UTR	KLHDC2
	CK232264	1152	98	all_CDS	EEF1A1
	CK232265	1075	96	CDS_3UTR	CCNDBP1
	CK232267	1251	81	all_CDS	GH1
	CK232268	470	96	5UTR_CDS_3UTR	MRPL33
	CK232270	1076	85	all_CDS	PSG11
	CK232271	626	91	CDS_3UTR	GH1
	CK232274	1087	92	CDS_3UTR	TFPI2
	CK232276	1159	97	5UTR_CDS_3UTR	NGF
	CK232277	334	95	3UTR	IGF2BP3
	CK232278	1093	87	CDS_3UTR	PSG5
	CK232279	1133	99	all_CDS	EEF1A1
	CK232280	1079	88	5UTR_CDS	PSG2
	CK232281	1069	86	5UTR_CDS	PSG11
	CK232282	1111	86	all_CDS	PSG11
	CK232284	1042	93	3UTR	USP9X
	CK232285	511	91	3UTR	GH1
	CK232287	1077	90	Non_Structure	LOC646214
	CK232288	1097	96	5UTR_CDS_3UTR	TMBIM6
	CK232289	1167	98	CDS_3UTR	NKRF
	CK232291	1170	100	3UTR	RASSF2
	CK232294	1141	85	CDS_3UTR	PSG5
	CK232296	291	95	CDS_3UTR	CSHL1
	CK232297	1075	94	5UTR_CDS_3UTR	RFK
	CK232298	1074	98	CDS_3UTR	METTL9
	CK232300	1298	92	3UTR	NCKAP1
	CK232301	1090	87	CDS_3UTR	PSG5
	CK232302	1158	85	CDS_3UTR	PSG11
	CK232305	1107	98	CDS_3UTR	RAB10
	CK232307	569	92	CDS_3UTR	GH1
	CK232308	696	93	CDS_3UTR	GH1
	CK232310	1112	98	5UTR_CDS	AZI2
	CK232312	1179	91	CDS_3UTR	GH1
	CK232313	1093	99	CDS_3UTR	RPS3A
	CK232314	395	93	CDS_3UTR	GH1
	CK232315	1121	88	all_CDS	PSG2
	CK232316	553	88	CDS_3UTR	PSG5
	CK232317	1062	86	CDS_3UTR	PSG11
	CK232318	1088	86	CDS_3UTR	PSG11
	CK232321	1093	98	5UTR_CDS_3UTR	SUMO2
	CK232323	466	90	CDS_3UTR	GH1
	CK232324	1133	97	5UTR_CDS	PPM1K
	CK232325	1152	93	3UTR	IQGAP1
	CK232326	1076	85	all_CDS	PSG11
	CK232327	1335	91	CDS_3UTR	GH1
	CK232329	1214	94	5UTR_CDS_3UTR	INSL4
	CK232330	1081	85	5UTR_CDS	PSG2
	CK232332	1133	88	5UTR_CDS	PSG2
	CK232335	1119	92	3UTR	FYTTD1
	CK232337	1107	94	3UTR	NEK7
	CK232338	1318	96	CDS_3UTR	WFDC2
	CK232339	1125	96	all_CDS	LIPF
	CK232340	1107	94	CDS_3UTR	TFPI2
	CK232341	1096	92	CDS_3UTR	CD55
	CK232342	1105	98	all_CDS	CAPN7
	CK232343	1111	91	5UTR_CDS_3UTR	GH1
	CK232346	763	95	3UTR	HOXA13
	CK232347	1055	88	all_CDS	PSG2
	CK232348	1104	86	CDS_3UTR	PSG11
	CK232349	1166	94	5UTR_CDS_3UTR	INSL4
	CK232350	1070	87	all_CDS	PSG3
	CK232351	1305	92	CDS_3UTR	CSH1
	CK232352	607	86	CDS_3UTR	PSG5
	CK232353	1119	90	5UTR_CDS_3UTR	GH1
	CK232354	516	95	3UTR	GNAI2
	CK232355	1066	91	5UTR_CDS_3UTR	GH1
	CK232356	1003	86	CDS_3UTR	PSG5
	CK232360	1111	87	CDS_3UTR	PSG5
	CK232361	1010	96	CDS_3UTR	SERPINE2
	CK232363	1140	85	CDS_3UTR	PSG11
	CK232364	1119	96	5UTR	GPBP1
	CK232365	1051	98	all_CDS	EEF1A1
	CK232366	1042	97	all_CDS	RBBP4
	CK232367	1101	94	CDS_3UTR	MOSC2
	CK232368	1041	87	all_CDS	PSG2
	CK232369	871	99	5UTR_CDS_3UTR	RPS3A
	CK232370	1027	96	CDS_3UTR	IGFBP3
	CK232371	1068	88	5UTR_CDS	PSG2
	CK232374	1079	87	CDS_3UTR	PSG11
	CK232375	1023	95	5UTR_CDS	IL13RA2
	CK232377	1060	96	CDS_3UTR	SERPINE2
	CK232378	646	93	CDS_3UTR	GH1
	CK232379	1033	87	all_CDS	PSG2
	CK232381	1004	86	CDS_3UTR	PSG11
	CK232382	1119	93	CDS_3UTR	IGFBP1
	CK232383	1059	88	all_CDS	PSG2
	CK232385	1057	88	5UTR_CDS	PSG2
	CK232386	1049	86	CDS_3UTR	PSG5
	CK232387	1032	97	3UTR	RAB21
	CK232388	1075	88	all_CDS	PSG2
	CK232391	1065	89	all_CDS	PSG3
	CK232392	577	87	CDS_3UTR	PSG5
	CK232393	1053	88	all_CDS	PSG2
	CK232394	1105	88	CDS_3UTR	PSG5
	CK232395	1113	97	all_CDS	WWP1
	CK232396	1148	97	3UTR	PJA2
	CK232397	1040	92	CDS_3UTR	EZR
	CK232398	661	98	5UTR_CDS_3UTR	RPS7
	CK232399	1045	89	Non_Structure	LOC643406
	CK232400	1059	93	3UTR	CDS1
	CK232401	1088	86	CDS_3UTR	PSG5
	CK232402	1090	95	3UTR	ELK3
	CK232403	1042	96	5UTR_CDS	IL13RA2
	CK232404	1080	87	CDS_3UTR	PSG5
	CK232405	1083	87	all_CDS	PSG3
	CK232406	1144	86	3UTR	AIM1
	CK232407	1059	84	CDS_3UTR	LEPR
	CK232408	1088	90	3UTR	B2M
	CK232409	1161	100	3UTR	CYTSB
	CK232410	1127	96	CDS_3UTR	REXO2
	CK232413	1221	100	all_CDS	GPR27
	CK232414	1129	91	5UTR_CDS_3UTR	CSH1
	CK232415	1066	97	CDS_3UTR	RPS9
	CK232416	1118	87	5UTR_CDS	PSG2
	CK232417	1113	95	CDS_3UTR	ANXA11
	CK232418	1100	96	5UTR_CDS	IL13RA2
	CK232419	1160	86	CDS_3UTR	PSG11
	CK232420	486	93	CDS_3UTR	GH1
	CK232424	1070	96	5UTR_CDS	IL13RA2
	CK232425	1067	85	all_CDS	PSG11
	CK232426	1090	96	3UTR	TMED7
	CK232427	1167	94	3UTR	GJA1
	CK232428	1055	92	3UTR	NARS
	CK232429	1110	86	CDS_3UTR	PSG5
	CK232431	1212	92	CDS_3UTR	CSH1
	CK232432	1038	95	3UTR	CLIC4
	CK232435	277	94	3UTR	PVRL2
	CK232437	424	92	CDS_3UTR	CSH1
	CK232438	1120	85	all_CDS	PSG11
	CK232440	1094	85	CDS_3UTR	PSG2
	CK232442	1032	98	3UTR	PICALM
	CK232447	1069	87	CDS_3UTR	PSG5
	CK232450	1107	91	CDS_3UTR	GH1
	CK232452	616	96	CDS_3UTR	MRPS24
	CK232454	558	92	CDS_3UTR	CSH1
	CK232457	1206	92	CDS_3UTR	GH2
	CK232458	1201	94	5UTR_CDS_3UTR	INSL4
	CK232460	1119	99	all_CDS	RALGAPA2
	CK232461	1079	97	5UTR_CDS_3UTR	PSMA3
	CK232462	1075	87	CDS_3UTR	PSG5
	CK232463	1411	96	CDS_3UTR	SRRT
	CK232464	1194	87	5UTR_CDS	PSG2
	CK232465	1065	87	5UTR_CDS	PSG2
	CK232466	1089	88	5UTR_CDS	PSG2
	CK232470	1079	96	3UTR	TIMP3
	CK232473	1061	87	CDS_3UTR	PSG5
	CK232475	1156	90	CDS_3UTR	GH1
	CK232476	1048	88	5UTR_CDS	PSG2
	CK232477	1096	87	all_CDS	PSG2
	CK232478	1137	87	CDS_3UTR	PSG5
	CK232479	1070	98	CDS_3UTR	CTPS2
	CK232480	1098	98	5UTR_CDS	LDHB
	CK232482	1060	97	5UTR_CDS_3UTR	EIF1
	CK232485	1055	96	3UTR	RPAP3
	CK232486	1060	98	CDS_3UTR	NCKAP1
	CK232487	1211	95	CDS_3UTR	PLAC1
	CK232489	1104	91	CDS_3UTR	GH1
	CK232490	1048	96	CDS_3UTR	STX12
	CK232492	1163	88	3UTR	PRLR
	CK232493	1066	85	all_CDS	PSG11
	CK232494	674	98	3UTR	MYH10
	CK232495	651	94	CDS_3UTR	TFPI2
	CK232497	1075	87	5UTR_CDS	PSG11
	CK232498	1052	85	CDS_3UTR	PSG11
	CK232499	809	94	3UTR	FAM63B
	CK232500	1075	94	5UTR_CDS_3UTR	TFPI2
	CK232501	746	92	CDS_3UTR	GH1
	CK232502	691	94	CDS_3UTR	IL13RA2
	CK232503	1089	88	all_CDS	PSG2
	CK232505	1116	100	3UTR	LINGO1
	CK232507	1130	91	CDS_3UTR	GH1
	CK232510	1172	87	5UTR_CDS	PSG2
	CK232512	1031	97	3UTR	SUV420H1
	CK232513	1053	97	CDS_3UTR	BTBD3
	CK232514	1089	88	5UTR_CDS	PSG2
	CK232516	1031	88	5UTR_CDS	PSG2
	CK232518	1030	96	5UTR_CDS	IL13RA2
	CK232519	1026	98	5UTR_CDS_3UTR	SAT1
	CK232521	1059	98	CDS_3UTR	ANXA1
	CK232522	1096	94	3UTR	LAMC1
	CK232523	1042	95	CDS_3UTR	SIAH1
	CK232524	1079	98	all_CDS	LMBRD1
	CK232529	1023	94	CDS_3UTR	TFPI2
	CK232530	1177	91	CDS_3UTR	GH1
	CK232531	240	90	5UTR_CDS	PSG9
	CK232533	339	94	3UTR	PSG11
	CK232536	1151	92	CDS_3UTR	GH1
	CK232537	1142	96	CDS_3UTR	SERPINE2
	CK232540	1026	85	CDS_3UTR	PSG11
	CK232541	1076	94	3UTR	SYNCRIP
	CK232543	1049	85	all_CDS	PSG11
	CK232545	1079	85	CDS_3UTR	PSG2
	CK232547	1349	80	3UTR	CSH1
	CK232549	1051	86	all_CDS	PSG11
	CK232550	1132	96	CDS_3UTR	INSL4
	CK232551	1109	98	all_CDS	EEF1A1
	CK232552	1080	92	3UTR	IL1F5
	CK232553	1136	88	5UTR_CDS	PSG2
	CK232555	1141	91	3UTR	GH1
	CK232557	1073	86	3UTR	FBXW7
	CK232558	1083	95	3UTR	PPP1R8
	CK232559	1148	98	5UTR_CDS_3UTR	RPS7
	CK232561	1063	87	5UTR_CDS	PSG11
	CK232562	1030	94	5UTR_CDS_3UTR	INSL4
	CK232563	1104	94	5UTR_CDS_3UTR	INSL4
	CK232566	1096	93	3UTR	ARF4
	CK232567	1179	88	CDS_3UTR	PSG5
	CK232568	1117	98	CDS_3UTR	HNRNPH2
	CK232569	1191	88	5UTR_CDS	PSG2
	CK232570	1090	94	3UTR	ZHX1
	CK232572	1085	98	CDS_3UTR	SNX3
	CK232573	1102	93	3UTR	ESYT2
	CK232574	1084	85	CDS_3UTR	PSG11
	CK232576	1077	97	3UTR	SERPINE2
	CK232578	1330	98	3UTR	HDGF
	CK232579	1068	88	3UTR	SLC7A2
	CK232580	1134	98	CDS_3UTR	SERPINE2
	CK232581	590	92	CDS_3UTR	GH1
	CK232582	1161	97	CDS_3UTR	SERPINE2
	CK232583	1106	95	5UTR_CDS_3UTR	HBB
	CK232586	1065	97	CDS_3UTR	SERPINE2
	CK232587	1155	99	5UTR_CDS	RPLP0
	CK232588	656	95	3UTR	NCSTN
	CK232590	1195	100	3UTR	PUM1
	CK232592	1278	91	CDS_3UTR	GH1
	CK232593	1058	95	3UTR	PRKAR1A
	CK232594	1268	90	CDS_3UTR	CSH1
	CK232597	1287	97	5UTR_CDS_3UTR	FTL
	CK232598	1111	85	CDS_3UTR	PSG11
	CK232600	1046	87	5UTR_CDS	PSG2
	CK232601	1214	88	5UTR_CDS	PSG2
	CK232603	410	97	5UTR_CDS_3UTR	COX7B
	CK232604	1192	91	CDS_3UTR	B2M
	CK232606	1098	88	5UTR_CDS	PSG2
	CK232607	1114	93	3UTR	BNIP3
	CK232608	1164	88	5UTR_CDS	PSG2
	CK232609	1069	88	5UTR_CDS	PSG2
	CK232610	1134	98	CDS_3UTR	RRAGC
	CK232611	1163	86	all_CDS	PSG4
	CK232614	1115	97	5UTR_CDS	AKTIP
	CK232615	1087	97	CDS_3UTR	CD36
	CK232617	1154	94	5UTR_CDS_3UTR	INSL4
	CK232618	1176	80	all_CDS	PTPLAD1
	CK232619	1115	98	CDS_3UTR	ANXA1
	CK232620	614	92	CDS_3UTR	GH1
	CK232622	1314	91	CDS_3UTR	GH1
	CK232623	1136	96	CDS_3UTR	SLC39A8
	CK232624	445	99	CDS_3UTR	RPL24
	CK232625	1129	87	CDS_3UTR	PSG3
	CK232629	1216	90	CDS_3UTR	CSH1
	CK232631	1065	86	CDS_3UTR	PSG11
	CK232632	1080	98	5UTR_CDS	CALU
	CK232633	776	93	CDS_3UTR	HLA-A
	CK232634	1111	89	Non_Structure	LOC729603
	CK232636	1068	91	Non_Structure	LOC646214
	CK232637	1215	97	CDS_3UTR	RPL7A
	CK232639	1141	87	CDS_3UTR	PSG2
	CK232643	1285	93	CDS_3UTR	CSH1
	CK232644	1238	93	CDS_3UTR	TFPI2
	CK232645	1128	97	5UTR_CDS_3UTR	PPAP2A
	CK232646	1257	94	5UTR_CDS_3UTR	INSL4
	CK232647	1092	85	all_CDS	PSG11
	CK232648	1054	87	all_CDS	PSG4
	CK232649	1282	82	3UTR	CSHL1
	CK232650	1099	88	CDS_3UTR	PSG5
	CK232652	1182	90	CDS_3UTR	GH1
	CK232653	1178	92	CDS_3UTR	ATF4
	CK232655	1068	85	all_CDS	PSG2
	CK232656	323	92	CDS_3UTR	GH1
	CK232657	1279	91	3UTR	MCART6
	CK232658	1217	90	3UTR	CD164
	CK232659	1059	97	5UTR_CDS_3UTR	LAPTM4A
	CK232660	1076	87	5UTR_CDS	PSG2
	CK232661	1114	98	CDS_3UTR	HPGD
	CK232662	1085	97	CDS_3UTR	CMPK1
	CK232664	1192	91	CDS_3UTR	GH1
	CK232667	1120	97	5UTR_CDS_3UTR	TPT1
	CK232668	1172	92	CDS_3UTR	TFPI2
	CK232670	1208	87	CDS_3UTR	PSG5
	CK232671	1191	91	CDS_3UTR	GH1
	CK232672	1163	87	all_CDS	PSG2
	CK232673	1227	96	CDS_3UTR	RPLP0
	CK232674	1189	93	5UTR_CDS_3UTR	INSL4
	CK232675	1178	86	5UTR_CDS	PSG2
	CK232676	1184	83	CDS_3UTR	PSG11
	CK232677	1098	88	all_CDS	PSG2
	CK232680	1080	90	CDS_3UTR	SERPINE2
	CK232681	1077	89	3UTR	GABARAPL1
	CK232684	1262	88	all_CDS	SEPT7
	CK232687	1079	83	all_CDS	PSG8
	CK232688	1063	93	5UTR_CDS_3UTR	INSL4
	CK232689	1069	81	all_CDS	PSG8
	CK232690	1066	84	CDS_3UTR	PSG5
	CK232714	1379	92	CDS_3UTR	GH2
	CK232715	1337	92	CDS_3UTR	CSH1
	CK232717	1203	92	3UTR	PTPLAD1
	CK232718	1231	92	CDS_3UTR	GH1
	CK232719	1243	97	CDS_3UTR	REXO2
	CK232723	1143	86	CDS_3UTR	PSG11
	CK232724	516	92	CDS_3UTR	CSH1
	CK232725	1117	86	CDS_3UTR	PSG5
	CK232726	1164	100	all_CDS	POFUT1
	CK232727	1153	93	CDS_3UTR	TFPI2
	CK232728	784	89	3UTR	GH1
	CK232729	1147	98	CDS_3UTR	HTRA1
	CK232730	391	95	CDS_3UTR	UQCRC1
	CK232732	1471	99	3UTR	SMARCA2
	CK232734	345	96	CDS_3UTR	CSHL1
	CK232735	1225	97	5UTR_CDS_3UTR	RPS5
	CK232737	1156	95	5UTR_CDS_3UTR	TFPI2
	CK232738	915	98	all_CDS	PSMC2
	CK232739	396	98	3UTR	HSPD1
	CK232740	1335	91	CDS_3UTR	GH1
	CK232742	1222	91	CDS_3UTR	GH1
	CK232743	531	87	3UTR	PSG3
	CK232744	1290	91	CDS_3UTR	GH1
	CK232745	1202	97	all_CDS	EEF1A1
	CK232747	1265	92	CDS_3UTR	CSH1
	CK232748	1213	85	CDS_3UTR	PSG11
	CK232751	1127	94	5UTR_CDS_3UTR	INSL4
	CK232754	585	95	CDS_3UTR	WFDC2
	CK232755	1171	97	CDS_3UTR	SERPINE2
	CK232756	1222	87	CDS_3UTR	PSG5
	CK232757	503	92	CDS_3UTR	CSH1
	CK232760	1145	85	CDS_3UTR	PSG11
	CK232765	1182	98	5UTR_CDS_3UTR	STMN1
	CK232766	774	91	CDS_3UTR	CSH1
	CK232767	1131	85	CDS_3UTR	PSG11
	CK232769	1157	87	all_CDS	PSG2
	CK232771	1208	91	CDS_3UTR	GH1
	CK232773	1178	88	all_CDS	PSG3
	CK232774	1172	87	5UTR_CDS	PSG11
	CK232775	1155	94	5UTR_CDS_3UTR	INSL4
	CK232776	1151	97	CDS_3UTR	SERP1
	CK232777	1162	88	5UTR_CDS	PSG2
	CK232778	1138	85	CDS_3UTR	PSG11
	CK232779	850	97	all_CDS	ZC3H18
	CK232780	1146	87	all_CDS	PSG2
	CK232781	1214	96	CDS_3UTR	FKBP1B
	CK232782	1137	98	all_CDS	LAMB1
	CK232783	429	99	5UTR_CDS_3UTR	RPS27
	CK232784	1151	97	CDS_3UTR	SERPINE2
	CK232785	1125	88	5UTR_CDS	PSG2
	CK232786	442	94	CDS_3UTR	GH1
	CK232788	1256	92	CDS_3UTR	GH1
	CK232789	763	93	CDS_3UTR	GH1
	CK232790	1179	97	CDS_3UTR	HTRA1
	CK232791	1097	95	5UTR_CDS_3UTR	HOPX
	CK232793	1369	95	5UTR_CDS_3UTR	S100P
	CK232794	1151	96	CDS_3UTR	OXR1
	CK232795	1168	87	all_CDS	PSG2
	CK232796	1393	93	CDS_3UTR	GH1
	CK232797	1180	96	CDS_3UTR	TNFSF10
	CK232798	1155	88	5UTR_CDS	PSG2
	CK232799	1185	96	CDS_3UTR	RNF128
	CK232800	1138	88	CDS_3UTR	PSG5
	CK232805	1292	95	5UTR_CDS	C12orf11
	CK232806	1196	97	CDS_3UTR	SERPINE2
	CK232808	1399	92	CDS_3UTR	GH1
	CK232809	701	92	CDS_3UTR	GH1
	CK232810	1202	88	5UTR_CDS	PSG2
	CN641379	1051	97	CDS_3UTR	MATR3
	CN641380	930	85	CDS_3UTR	PSG11
	CN641381	669	87	CDS_3UTR	PSG5
	CN641383	1060	87	5UTR_CDS	PSG2
	CN641384	1065	96	3UTR	SERPINE2
	CN641385	1026	86	5UTR_CDS	PSG2
	CN641386	392	97	all_CDS	RNF180
	CN641387	933	97	3UTR	TPT1
	CN641388	744	91	CDS_3UTR	GH1
	CN641389	951	100	3UTR	PSMD12
	CN641390	846	97	3UTR	GDF6
	CN641391	903	97	CDS_3UTR	SERPINE2
	CN641392	667	87	CDS_3UTR	PSG5
	CN641393	842	98	CDS_3UTR	RHOA
	CN641394	1008	97	CDS_3UTR	LUC7L2
	CN641396	1067	95	5UTR_CDS	IL13RA2
	CN641397	1077	98	5UTR_CDS	EEF1A1
	CN641398	1070	88	5UTR_CDS	PSG2
	CN641399	901	97	5UTR_CDS	WDR33
	CN641400	772	87	CDS_3UTR	PSG5
	CN641401	863	86	CDS_3UTR	PSG5
	CN641402	1016	97	5UTR_CDS_3UTR	RPL5
	CN641403	618	84	3UTR	PSG5
	CN641404	697	98	CDS_3UTR	PSMA2
	CN641405	749	84	all_CDS	PSG11
	CN641406	1040	99	all_CDS	ARIH1
	CN641407	1072	98	all_CDS	COPB1
	CN641408	714	93	CDS_3UTR	GH1
	CN641410	915	92	5UTR_CDS_3UTR	B2M
	CN641411	825	90	5UTR_CDS_3UTR	CSH1
	CN641414	1046	93	CDS_3UTR	EIF5
	CN641415	986	97	5UTR_CDS_3UTR	RPL5
	CN641416	523	96	CDS_3UTR	FADS3
	CN641417	1021	97	CDS_3UTR	GPBP1
	CN641418	820	90	5UTR_CDS_3UTR	CSH2
	CN641419	1067	92	3UTR	STS
	CN641422	473	96	5UTR_CDS_3UTR	PAGE4
	CN641423	1030	96	CDS_3UTR	SYPL1
	CN641424	967	97	3UTR	PTPRK
	CN641425	1038	95	CDS_3UTR	IGSF5
	CN641427	1046	86	CDS_3UTR	PSG11
	CN641428	1039	86	CDS_3UTR	PSG11
	CN641429	1083	94	3UTR	PAPPA
	CN641430	763	90	CDS_3UTR	CSH1
	CN641431	1020	86	5UTR_CDS	PSG2
	CN641432	922	94	5UTR_CDS_3UTR	INSL4
	CN641433	1044	98	CDS_3UTR	ENPEP
	CN641435	667	87	CDS_3UTR	PSG5
	CN641437	1053	98	CDS_3UTR	ANXA2
	CN641438	859	91	3UTR	TGFBR1
	CN641439	895	91	CDS_3UTR	GH1
	CN641441	598	94	3UTR	TMEM128
	CN641442	716	97	5UTR_CDS_3UTR	RPS5
	CN641443	1040	97	CDS_3UTR	SERPINE2
	CN641444	652	94	CDS_3UTR	TFPI2
	CN641445	1096	97	CDS_3UTR	FBN2
	CN641446	1072	88	5UTR_CDS	PSG2
	CN641447	1042	87	all_CDS	PSG2
	CN641448	694	91	CDS_3UTR	GH1
	CN641449	1025	85	CDS_3UTR	PSG11
	CN641450	1071	87	5UTR_CDS	PSG2
	CN641451	1065	100	3UTR	CTSO
	CN641452	1036	85	CDS_3UTR	PSG11
	CN641453	1037	95	3UTR	PAPPA
	CN641454	438	91	CDS_3UTR	GH2
	CN641455	1065	94	CDS_3UTR	COPS8
	CN641457	757	95	CDS_3UTR	PRDX5
	CN641458	1080	88	5UTR_CDS	PSG2
	CN641459	664	96	CDS_3UTR	INSL4
	CN641460	751	85	all_CDS	PSG11
	CN641502	723	87	CDS_3UTR	PSG5
	CN641503	1002	94	CDS_3UTR	IL13RA2
	CN641504	877	86	CDS_3UTR	PSG5
	CN641505	471	96	3UTR	PEG10
	CN641507	1081	92	CDS_3UTR	LIPA
	CN641509	1055	87	all_CDS	PSG11
	CN641510	1030	95	CDS_3UTR	SERPINE2
	CN641511	830	85	all_CDS	PSG11
	CN641512	1087	98	all_CDS	RCN2
	CN641514	356	98	CDS_3UTR	RAC1
	CN641515	1120	87	CDS_3UTR	PSG11
	CN641516	995	95	3UTR	FNDC3B
	CN641517	682	88	CDS_3UTR	PSG5
	CN641519	1088	85	5UTR_CDS	PSG4
	CN641520	690	91	CDS_3UTR	GH1
	CN641524	1064	85	CDS_3UTR	PSG11
	CN641525	1013	87	CDS_3UTR	PSG2
	CN641527	513	97	5UTR_CDS_3UTR	RPLP1
	CN641528	724	97	5UTR_CDS_3UTR	SELK
	CN641529	1005	98	3UTR	MBNL2
	CN641530	1090	87	5UTR_CDS	PSG2
	CN641531	1034	86	CDS_3UTR	PSG2
	CN641532	735	95	3UTR	MEST
	CN641533	730	86	CDS_3UTR	PSG5
	CN641534	1106	98	5UTR_CDS	PON2
	CN641535	730	97	3UTR	COL4A1
	CN641536	951	94	5UTR_CDS_3UTR	INSL4
	CN641538	702	86	CDS_3UTR	PSG5
	CN641539	822	97	CDS_3UTR	RPL7A
	CN641540	1105	94	3UTR	INSIG1
	CN641541	894	97	CDS_3UTR	RPL7
	CN641542	535	99	5UTR_CDS_3UTR	RPS27
	CN641543	882	86	CDS_3UTR	PSG2
	CN641544	428	99	5UTR_CDS_3UTR	S100A6
	CN641546	889	86	CDS_3UTR	PSG5
	CN641547	1044	88	5UTR_CDS	PSG2
	CN641548	320	98	3UTR	QKI
	CN641552	967	94	5UTR_CDS_3UTR	INSL4
	CN641553	1038	95	3UTR	GLCCI1
	CN641554	987	97	CDS_3UTR	ACBD5
	CN641555	1067	95	3UTR	PPP1R3C
	CN641556	703	91	CDS_3UTR	GH1
	CN641557	1065	87	5UTR_CDS	PSG2
	CN641558	716	92	CDS_3UTR	CSH1
	CN641560	1094	91	3UTR	NCOA4
	CN641561	284	94	3UTR	PVRL2
	CN641562	1081	84	3UTR	CSH1
	CN641563	1055	96	all_CDS	GORAB
	CN641564	699	98	CDS_3UTR	SLC39A6
	CN641565	742	99	CDS_3UTR	EEF1A1
	CN641566	1109	97	CDS_3UTR	MFAP1
	CN641567	634	98	CDS_3UTR	ARPC5L
	CN641569	1042	94	CDS_3UTR	PAIP2
	CN641570	994	95	CDS_3UTR	ANXA2
	CN641571	729	96	CDS_3UTR	GSN
	CN641574	1146	87	5UTR_CDS	PSG11
	CN641575	443	92	CDS_3UTR	CSH1
	CN641577	559	95	5UTR_CDS_3UTR	FAU
	CN641578	826	97	CDS_3UTR	SERPINE2
	CN641579	774	95	CDS_3UTR	INSL4
	CN641581	1089	99	5UTR_CDS	EEF1A1
	CN641582	1070	85	CDS_3UTR	PSG11
	CN641583	571	91	CDS_3UTR	GH1
	CN641584	1054	88	5UTR_CDS	PSG2
	CN641585	1047	87	all_CDS	PSG2
	CN641586	1160	96	5UTR_CDS_3UTR	GLRX
	CN641587	1086	89	CDS_3UTR	PSG1
	CN641589	535	91	CDS_3UTR	GH1
	CN641590	526	94	CDS_3UTR	FBLN1
	CN641591	690	93	Non_Structure	GMCL1L
	CN641592	510	99	CDS_3UTR	SYF2
	CN641595	1079	98	CDS_3UTR	GTF2B
	CN641596	1015	97	CDS_3UTR	YIPF6
	CN641598	1117	98	all_CDS	HIF1A
	CN641599	527	87	3UTR	PSG5
	CN641600	945	94	3UTR	CDO1
	CN641601	1056	98	5UTR_CDS	EEF1A1
	CN641602	943	86	CDS_3UTR	PSG5
	CN641604	1021	96	3UTR	CAPN6
	CN641606	986	96	3UTR	HOXA1
	CN641607	1041	86	5UTR_CDS	PSG11
	CN641608	1034	93	CDS_3UTR	IGFBP1
	CN641610	831	85	CDS_3UTR	PSG5
	CN641611	1065	95	3UTR	FZD7
	CN641612	1125	86	CDS_3UTR	PSG11
	CN641613	548	89	Non_Structure	LOC646214
	CN641615	714	86	CDS_3UTR	PSG5
	CN641617	981	94	CDS_3UTR	IL13RA2
	CN641618	1092	98	5UTR_CDS	LDHB
	CN641619	1073	87	5UTR_CDS	PSG2
	CN641621	933	86	all_CDS	PSG2
	CN641622	292	87	3UTR	PSG6
	CN641623	980	94	CDS_3UTR	NCOA4
	CN641624	505	94	3UTR	CPM
	CN641625	699	86	CDS_3UTR	PSG5
	CN641626	508	99	5UTR_CDS_3UTR	RPS13
	CN641627	998	93	CDS_3UTR	CSH1
	CN641628	634	97	CDS_3UTR	RPL4
	CN641629	1095	86	all_CDS	PSG2
	CN641630	1055	88	all_CDS	PSG2
	CN641631	805	97	5UTR_CDS_3UTR	POP5
	CN641632	1068	85	CDS_3UTR	PSG11
	CN641633	1100	88	5UTR_CDS	PSG2
	CN641634	810	90	3UTR	CTNNA1
	CN641636	1087	88	5UTR_CDS	PSG2
	CN641637	1091	98	5UTR_CDS_3UTR	RAB18
	CN641639	1105	97	5UTR_CDS	LUM
	CN641640	772	95	CDS_3UTR	ANXA5
	CN641642	1044	86	5UTR_CDS	PSG11
	CN641644	727	95	5UTR_CDS_3UTR	XAGE3
	CN641645	1070	98	5UTR_CDS	EEF1A1
	CN641646	1096	94	CDS_3UTR	SH3BGRL
	CN641647	926	94	5UTR_CDS_3UTR	INSL4
	CN641648	831	91	5UTR_CDS_3UTR	GH1
	CN641649	741	97	CDS_3UTR	SERPINE2
	CN641650	1005	94	CDS_3UTR	TFPI2
	CN641651	1086	97	all_CDS	SERPINE2
	CN641652	862	99	CDS_3UTR	TRIP12
	CN641653	842	97	5UTR_CDS_3UTR	TMSB10
	CN641654	881	90	Non_Structure	HLA-H
	CN641655	848	95	3UTR	EPAS1
	CN641656	529	83	3UTR	PSG5
	CN641657	848	98	CDS_3UTR	OSGEP
	CN641658	938	86	CDS_3UTR	PSG11
	CN641660	870	86	CDS_3UTR	PSG5
	CN641661	997	99	CDS_3UTR	TPT1
	CN641859	411	91	all_CDS	PSG8
	CN641860	722	94	all_CDS	ITM2B
	CN641861	712	94	5UTR_CDS	IL13RA2
	CN641862	874	100	3UTR	QSOX2
	CN641863	442	90	3UTR	PSG5
	CN641864	620	93	all_CDS	GH1
	CN641865	454	88	3UTR	AGPAT5
	CN641866	594	87	all_CDS	PSG11
	CN641867	690	90	5UTR_CDS	PSG9
	CN641868	770	93	5UTR_CDS_3UTR	INSL4
	CN641869	592	90	all_CDS	PSG8
	CN641870	655	85	all_CDS	PSG11
	CN641871	413	93	all_CDS	GH1
	CN641872	611	89	5UTR_CDS	GH1
	CN641873	837	93	all_CDS	TFPI2
	CN641874	447	93	5UTR_CDS	PAGE4
	CN641876	912	95	CDS_3UTR	C13orf1
	CN641877	503	91	all_CDS	CSH1
	CN641879	554	91	CDS_3UTR	CXCL6
	CN641880	749	86	all_CDS	PSG11
	CN641881	674	89	all_CDS	PSG8
	CN641882	924	88	5UTR_CDS	PRG2
	CN641883	938	91	all_CDS	PSG8
	CN641885	1041	88	5UTR_CDS	PSG8
	CN641886	500	87	all_CDS	PSG11
	CN641888	706	99	all_CDS	HNRNPH3
	CN641889	553	98	all_CDS	EIF2S1
	CN641890	716	90	5UTR_CDS_3UTR	CGA
	CN641893	940	85	all_CDS	PSG2
	CN641894	975	88	5UTR_CDS	PSG2
	CN641895	613	85	all_CDS	PSG11
	CN641897	1004	85	CDS_3UTR	PSG11
	CN641898	747	85	CDS_3UTR	PSG5
	CN641899	1071	92	3UTR	IL13RA2
	CN641900	771	92	all_CDS	GH1
	CN641901	894	97	CDS_3UTR	ITM2B
	CN641902	1050	92	CDS_3UTR	IGSF5
	CN641903	731	96	CDS_3UTR	INSL4
	CN641904	339	95	3UTR	AMT
	CN641905	517	84	3UTR	SRPR
	CN641906	985	89	all_CDS	PSG2
	CN641907	849	88	Non_Structure	LOC646214
	CN641908	1010	94	all_CDS	ASNSD1
	CN641911	1023	86	all_CDS	PSG8
	CN641912	826	96	CDS_3UTR	EBAG9
	CN641913	331	88	3UTR	DNAJB14
	CN641914	692	83	all_CDS	PSG11
	CN641916	1015	95	CDS_3UTR	CHMP5
	CN641917	333	98	5UTR_CDS_3UTR	RPS27
	CN641919	659	94	CDS_3UTR	GH1
	CN641920	908	90	5UTR_CDS	PSG8
	CN641921	769	96	all_CDS	ANXA2
	CN641922	999	95	CDS_3UTR	SEC22B
	CN641923	570	87	all_CDS	PSG11
	CN641926	709	87	all_CDS	PSG4
	CN641927	993	98	all_CDS	EEF1A1
	CN641928	609	96	5UTR_CDS_3UTR	LGALS14
	CN642019	911	98	all_CDS	LMBRD1
	CN642020	778	85	all_CDS	PSG11
	CN642021	908	98	3UTR	HIF1A
	CN642022	546	98	CDS_3UTR	RPS13
	CN642023	906	88	CDS_3UTR	PSG5
	CN642024	913	97	5UTR_CDS	ANXA1
	CN642025	502	91	CDS_3UTR	GH1
	CN642026	764	92	CDS_3UTR	GH2
	CN642027	357	92	CDS_3UTR	GH1
	CN642028	935	100	3UTR	PCDH15
	CN642029	778	91	CDS_3UTR	CSH1
	CN642030	837	96	all_CDS	ZDHHC20
	CN642031	503	96	5UTR_CDS_3UTR	RPLP1
	CN642032	538	88	CDS_3UTR	PSG5
	CN642033	691	91	CDS_3UTR	CSH1
	CN642034	794	94	CDS_3UTR	TFPI2
	CN642035	835	90	CDS_3UTR	CSH1
	CN642036	793	86	CDS_3UTR	PSG11
	CN642037	910	88	all_CDS	PSG2
	CN642038	932	88	5UTR_CDS	PSG2
	CN642039	913	87	CDS_3UTR	PSG5
	CN642040	796	96	CDS_3UTR	NGLY1
	CN642041	952	96	CDS_3UTR	SSR3
	CN642042	903	91	5UTR_CDS_3UTR	GH1
	CN642043	686	98	CDS_3UTR	RPL9
	CN642044	905	98	5UTR_CDS	EEF1A1
	CN642046	703	95	CDS_3UTR	RPS2
	CN642048	908	97	CDS_3UTR	SERPINE2
	CN642049	879	91	CDS_3UTR	GH1
	CN642050	699	91	CDS_3UTR	GH1
	CN642051	728	92	CDS_3UTR	GH1
	CN642053	934	95	3UTR	AP1G1
	CN642054	902	97	CDS_3UTR	HSD17B10
	CN642055	827	90	5UTR_CDS_3UTR	CSH1
	CN642056	335	92	CDS_3UTR	GH1
	CN642057	896	87	all_CDS	PSG3
	CN642058	1012	87	5UTR_CDS	PSG2
	CN642059	1027	87	CDS_3UTR	PSG11
	CN642061	1043	96	CDS_3UTR	SEC62
	CN642062	978	94	CDS_3UTR	IL13RA2
	CN642063	734	89	5UTR_CDS_3UTR	GH1
	CN642064	754	94	5UTR_CDS_3UTR	PLA2G2A
	CN642065	831	91	CDS_3UTR	HIST1H4H
	CN642067	1027	86	CDS_3UTR	PSG11
[truncated: 4,637 more rows]
